# Supplementary material for: 1-[(E)-(3,4-Dimethyl­isoxazol-5-yl)imino­meth­yl]-2-naphthol
Source: Acta Crystallogr Sect E Struct Rep Online. 2010 Apr 10;66(Pt 5):o1037–8. doi: 10.1107/S160053681001216X (PMC2979054; doi:10.1107/S160053681001216X)
Supplement: Supplementary file 2 [file e-66-o1037-Isup2.hkl]

#
# h,k,l, Fc-squared, Fo-squared, sigma(Fo-squared) and status flag
#
data_I
_shelx_title ' mo_c4_0m in P2(1)/c (100K)'
_shelx_refln_list_code          4
_shelx_F_calc_maximum      268.23
_exptl_crystal_F_000       560.00
_reflns_d_resolution_high  0.7107
 
loop_
 _symmetry_equiv_pos_as_xyz
 'x, y, z'
 '-x, y+1/2, -z+1/2'
 '-x, -y, -z'
 'x, -y-1/2, z-1/2'
 
_cell_length_a     7.5250
_cell_length_b    15.4643
_cell_length_c    12.3982
_cell_angle_alpha  90.000
_cell_angle_beta  117.377
_cell_angle_gamma  90.000
 
_shelx_F_squared_multiplier     1.000
 
loop_
 _refln_index_h
 _refln_index_k
 _refln_index_l
 _refln_F_squared_calc
 _refln_F_squared_meas
 _refln_F_squared_sigma
 _refln_observed_status
   1   0   0      245.38      156.94      9.62 o
   2   0   0    71948.84    74801.27   1536.15 o
   3   0   0        0.51        9.40      2.59 o
   4   0   0     2330.07     1481.65     48.47 o
   5   0   0      574.50      583.94     11.63 o
   6   0   0       52.27       54.46      4.48 o
   7   0   0      186.40      183.02      9.83 o
   8   0   0       48.35       49.85      6.32 o
   9   0   0        0.16        6.78      5.22 o
   1   1   0       25.88       16.92      2.03 o
   2   1   0    20147.27    20694.49    346.55 o
   3   1   0     1049.40     1114.66     24.07 o
   4   1   0     3168.45     3390.52     59.79 o
   5   1   0      276.52      313.45      4.42 o
   6   1   0       30.35       36.77      2.60 o
   7   1   0       14.83       12.60      4.29 o
   8   1   0        4.35        7.47      3.92 o
   9   1   0       12.01       11.12      5.88 o
   1   2   0     1773.57     1876.14     39.68 o
   2   2   0    17730.44    17965.95    300.96 o
   3   2   0     1294.33     1361.68     31.00 o
   4   2   0     9017.73     9433.30    134.11 o
   5   2   0       10.30       11.69      1.33 o
   6   2   0     1626.90     1692.29     29.95 o
   7   2   0       19.50       20.70      3.31 o
   8   2   0       90.61       94.07      9.79 o
   9   2   0       18.79       21.77      4.37 o
   1   3   0     4841.86     5100.01    105.65 o
   2   3   0      328.28      317.63      9.19 o
   3   3   0       30.49       26.94      2.50 o
   4   3   0     1814.21     1961.82     45.40 o
   5   3   0       61.06       64.17      3.87 o
   6   3   0     1323.60     1398.33     30.00 o
   7   3   0       88.72       88.89      5.47 o
   8   3   0      214.37      194.44      8.56 o
   9   3   0       69.80       63.25      8.29 o
   0   4   0     3062.76     3217.21     68.26 o
   1   4   0      952.06      940.52     40.56 o
   2   4   0     1413.49     1468.52     26.59 o
   3   4   0      523.94      558.03      9.83 o
   4   4   0      872.37      868.78     28.00 o
   5   4   0       69.03       65.60      3.32 o
   6   4   0     1032.27     1127.82     21.67 o
   7   4   0       44.30       50.88      4.74 o
   8   4   0      680.96      644.24     17.40 o
   9   4   0       23.65       19.26      4.63 o
   1   5   0      157.43      164.99      6.31 o
   2   5   0       55.58       55.88      2.95 o
   3   5   0      184.26      192.69      9.35 o
   4   5   0        8.76        2.14      1.73 o
   5   5   0       96.74      101.16      4.86 o
   6   5   0       31.28       37.87      4.76 o
   7   5   0        7.10        5.04      2.98 o
   8   5   0      142.12      136.56      7.98 o
   9   5   0        0.00       -1.08      3.93 o
   0   6   0        5.09       -2.31      1.16 o
   1   6   0        1.90       -2.28      1.31 o
   2   6   0      129.28      125.50      3.77 o
   3   6   0        4.08        2.50      1.20 o
   4   6   0      255.32      257.69     11.12 o
   5   6   0       51.45       47.62      3.83 o
   6   6   0       97.09      102.45      5.53 o
   7   6   0        4.05        4.18      2.99 o
   8   6   0       49.99       37.11      5.36 o
   9   6   0       15.13       18.08      5.01 o
   1   7   0      827.27      844.26      9.97 o
   2   7   0      348.05      354.68      8.55 o
   3   7   0       91.21       87.16      3.69 o
   4   7   0       90.46       90.72      4.72 o
   5   7   0       11.17       13.50      2.39 o
   6   7   0        3.69        7.05      2.98 o
   7   7   0       53.54       56.17      5.11 o
   8   7   0       34.76       27.24      6.98 o
   0   8   0      508.58      583.49     10.13 o
   1   8   0      108.44      101.75      2.39 o
   2   8   0       93.38      100.36      3.24 o
   3   8   0      227.07      210.70      5.73 o
   4   8   0       41.51       38.19      5.35 o
   5   8   0       35.92       39.46      3.90 o
   6   8   0       61.91       51.82      4.77 o
   7   8   0        1.79       -0.83      4.63 o
   8   8   0       82.86       97.36      7.95 o
   1   9   0       31.85       43.58      1.72 o
   2   9   0        1.28        0.86      0.85 o
   3   9   0       92.04       84.10      3.36 o
   4   9   0        0.44        0.81      2.47 o
   5   9   0       66.22       52.74      5.55 o
   6   9   0       34.40       41.35      4.69 o
   7   9   0        1.20        2.99      4.14 o
   8   9   0      215.53      240.35     15.83 o
   0  10   0       11.30       16.19      2.53 o
   1  10   0        0.10        0.97      1.01 o
   2  10   0       33.20       27.78      1.96 o
   3  10   0        0.11        3.59      1.87 o
   4  10   0      528.15      509.88     16.12 o
   5  10   0        1.30        3.32      3.81 o
   6  10   0     1081.44     1116.40     29.49 o
   7  10   0       11.58       16.86      5.21 o
   8  10   0      674.92      680.63     28.99 o
   1  11   0      441.34      369.02      5.45 o
   2  11   0      884.27      809.03     11.15 o
   3  11   0      345.79      335.49     12.63 o
   4  11   0     1241.17     1173.98     30.23 o
   5  11   0       78.02       68.13      6.98 o
   6  11   0      404.67      440.65     24.78 o
   7  11   0        0.16       -1.31      4.31 o
   8  11   0       12.26       16.93      7.48 o
   0  12   0     4633.27     4227.24     62.81 o
   1  12   0       12.34       16.00      1.53 o
   2  12   0     3117.25     2892.48     34.79 o
   3  12   0        3.08        6.49      2.01 o
   4  12   0      836.71      774.65     22.69 o
   5  12   0       40.51       49.53     11.49 o
   6  12   0      125.89      130.73     17.68 o
   7  12   0       16.59       16.05      9.78 o
   1  13   0     1645.34     1581.77     17.72 o
   2  13   0       25.73       25.76      2.04 o
   3  13   0      381.29      371.43      7.97 o
   4  13   0       34.66       32.80      7.43 o
   5  13   0       60.54       67.39     12.72 o
   6  13   0        0.47        0.56      8.50 o
   7  13   0       62.82       57.67      7.77 o
   0  14   0     2194.05     2081.33     36.48 o
   1  14   0      151.80      153.16      6.07 o
   2  14   0     1573.27     1535.32     20.16 o
   3  14   0      460.24      435.91     11.85 o
   4  14   0      815.50      779.85     18.21 o
   5  14   0      119.39      108.66      9.44 o
   6  14   0      323.33      306.55     14.61 o
   7  14   0        2.32       -0.34      5.45 o
   1  15   0      196.53      201.61      4.83 o
   2  15   0      219.87      208.17      4.99 o
   3  15   0      527.26      551.90     12.12 o
   4  15   0      263.52      262.79      9.93 o
   5  15   0      629.31      632.04     21.85 o
   6  15   0      131.47      129.29     14.54 o
   0  16   0       37.73       44.31      3.90 o
   1  16   0        0.12        1.00      1.61 o
   2  16   0      155.47      153.47      8.06 o
   3  16   0        9.98       13.61      3.26 o
   4  16   0      391.03      383.72     12.53 o
   5  16   0       55.72       60.26      9.34 o
   6  16   0      296.11      283.49     15.08 o
   1  17   0      170.84      183.52      4.76 o
   2  17   0        3.97        1.96      2.53 o
   3  17   0      190.00      188.76      7.19 o
   4  17   0       16.43       16.37      3.72 o
   5  17   0      158.51      176.73     13.30 o
   0  18   0       18.16       19.10      3.63 o
   1  18   0        0.14        1.51      1.74 o
   2  18   0       10.20        8.35      2.97 o
   3  18   0       11.56        7.92      3.58 o
   4  18   0        6.97        0.02      3.25 o
   5  18   0       58.92       68.90      7.13 o
   1  19   0       15.96       22.76      3.48 o
   2  19   0        5.17        4.33      3.41 o
   3  19   0        7.27       11.60      3.96 o
   4  19   0        1.25       -0.26      5.13 o
   0  20   0       42.05       46.51      4.57 o
   1  20   0        0.23        1.00      2.35 o
   2  20   0        3.75       -2.92      3.36 o
   3  20   0        0.00        2.76      3.69 o
   1  21   0        5.33        2.79      2.58 o
   2  21   0       29.21       29.98      4.80 o
  -9   1   1       13.36        7.62      3.31 o
  -8   1   1      357.51      333.83      9.66 o
  -7   1   1       54.27       48.51      3.66 o
  -6   1   1     2127.32     2302.29     37.70 o
  -5   1   1      192.59      220.09      6.64 o
  -4   1   1     7529.32     8097.19    238.76 o
  -3   1   1      435.86      473.87     13.31 o
  -2   1   1    12435.35    13002.11    267.72 o
   0   1   1     1626.27     1677.31     28.44 o
   1   1   1      269.06      284.69      5.65 o
   2   1   1       45.90       70.89      2.94 o
   3   1   1        7.37       13.80      1.33 o
   4   1   1       78.32      103.33      3.06 o
   5   1   1        9.41       11.13      1.68 o
   6   1   1       14.79       14.07      4.19 o
   7   1   1        3.92        4.24      3.56 o
   8   1   1        1.80        5.70      3.47 o
   9   1   1        0.35       -1.21      4.07 o
  -9   2   1       19.01       23.99      6.05 o
  -8   2   1      646.50      637.67     15.70 o
  -7   2   1      101.12      103.27      5.98 o
  -6   2   1     1297.74     1360.95     20.59 o
  -5   2   1      171.89      151.88      6.49 o
  -4   2   1      354.89      361.31     27.22 o
  -3   2   1        0.03       -0.10      1.93 o
  -2   2   1     2189.76     2329.33     41.08 o
  -1   2   1      209.22      163.31      7.50 o
   0   2   1     5784.99     5862.26    120.56 o
   1   2   1      274.11      324.76      7.85 o
   2   2   1      294.05      349.86      9.12 o
   3   2   1      695.43      702.71     10.29 o
   4   2   1       12.18       18.48      1.67 o
   5   2   1      203.41      216.99      6.25 o
   6   2   1       73.05       90.69      5.31 o
   7   2   1       15.04        9.82      6.58 o
   8   2   1       63.86       44.09      5.14 o
   9   2   1        0.52        0.38      3.78 o
  -9   3   1       43.79       38.53      4.54 o
  -8   3   1      919.42      916.52     21.33 o
  -7   3   1       56.71       52.93      3.53 o
  -6   3   1      452.04      464.57      8.43 o
  -5   3   1        8.36        8.07      1.96 o
  -4   3   1       30.84       30.58      2.81 o
  -3   3   1      545.20      492.51     11.28 o
  -2   3   1       35.96       31.49      2.68 o
  -1   3   1      251.91      256.38      6.17 o
   0   3   1     1380.19     1342.49     29.20 o
   1   3   1      349.01      346.45      7.18 o
   2   3   1      565.12      637.54     15.16 o
   3   3   1       49.40       44.78      2.38 o
   4   3   1       86.44      109.35      3.33 o
   5   3   1       24.94       30.20      2.87 o
   6   3   1       12.89       12.84      2.72 o
   7   3   1       50.35       57.86      5.15 o
   8   3   1        2.94        0.51      3.69 o
   9   3   1       14.10       12.92      4.55 o
  -9   4   1       76.98       70.83      5.87 o
  -8   4   1       82.78       84.49      5.59 o
  -7   4   1       21.64       26.25      3.13 o
  -6   4   1        0.03       -0.92      1.98 o
  -5   4   1       19.59       20.90      1.97 o
  -4   4   1       10.96        7.99      1.54 o
  -3   4   1       11.91       14.57      1.62 o
  -2   4   1      114.82      101.89      5.16 o
  -1   4   1       16.50       12.37      1.92 o
   0   4   1      189.01      209.66      8.33 o
   1   4   1      205.13      218.26      5.32 o
   2   4   1      127.32      118.05      4.09 o
   3   4   1      143.45      138.91      5.24 o
   4   4   1       53.45       49.59      2.82 o
   5   4   1       62.76       72.27      6.89 o
   6   4   1        9.24       12.99      2.90 o
   7   4   1       24.64       32.35      4.60 o
   8   4   1        1.72        2.36      4.11 o
  -9   5   1        1.54        5.90      7.59 o
  -8   5   1       23.91       23.52      4.60 o
  -7   5   1       51.78       48.74      3.99 o
  -6   5   1       73.34       75.88      4.31 o
  -5   5   1      128.09      119.66      4.48 o
  -4   5   1       90.94       79.65      4.27 o
  -3   5   1      113.94      106.78      5.42 o
  -2   5   1       83.72       83.68      5.77 o
  -1   5   1     1076.31      974.79     23.02 o
   0   5   1      275.70      299.04      8.64 o
   1   5   1     1488.95     1448.81     26.19 o
   2   5   1       40.86       56.70      2.43 o
   3   5   1      145.24       94.93     14.13 o
   4   5   1       28.01        8.33      3.93 o
   5   5   1       21.63       19.99      2.93 o
   6   5   1       14.03       15.13      3.08 o
   7   5   1       60.55       73.02      9.60 o
   8   5   1        1.20        1.12      5.25 o
  -9   6   1        0.01       -0.34      3.97 o
  -8   6   1       31.22       27.44      5.11 o
  -7   6   1        1.40        2.04      3.18 o
  -6   6   1       28.06       27.37      3.32 o
  -5   6   1       26.43       31.12      2.88 o
  -4   6   1       18.66       15.45      2.63 o
  -3   6   1        7.37        1.75      1.30 o
  -1   6   1      232.83      240.28      5.93 o
   0   6   1      202.32      216.85      3.65 o
   1   6   1       47.06       53.03      2.28 o
   2   6   1       19.81       18.24      1.72 o
   3   6   1      216.11      211.36      4.86 o
   4   6   1        3.03        4.37      2.43 o
   5   6   1       29.41       34.53      4.34 o
   6   6   1       32.16       30.82      3.84 o
   7   6   1       24.29       23.16      4.84 o
   8   6   1        5.74       10.21      8.03 o
  -9   7   1       13.89        7.90      5.88 o
  -8   7   1       17.67       19.07      4.10 o
  -7   7   1        5.72        5.67      3.09 o
  -6   7   1        5.41        4.69      2.82 o
  -5   7   1       95.80      104.01      4.73 o
  -4   7   1        0.69        1.60      1.47 o
  -3   7   1      233.32      222.75      7.39 o
  -2   7   1       16.61       21.56      2.27 o
  -1   7   1        0.51        3.16      0.87 o
   0   7   1      386.48      423.80      5.74 o
   1   7   1       48.42       67.06      1.99 o
   2   7   1       86.01       84.35      3.56 o
   3   7   1       46.89       66.07      3.92 o
   4   7   1       50.90       49.04      3.92 o
   5   7   1      122.73      128.66      5.25 o
   6   7   1       10.47       11.65      4.23 o
   7   7   1       52.89       53.40      6.20 o
   8   7   1       57.41       63.85     11.20 o
  -9   8   1       56.73       57.92      8.92 o
  -8   8   1       38.83       36.40      5.86 o
  -7   8   1        5.43        3.88      4.01 o
  -6   8   1        1.20       -1.96      3.22 o
  -5   8   1       22.70       23.46      4.86 o
  -4   8   1      122.35      139.89     13.63 o
  -3   8   1      345.11      336.52      7.41 o
  -2   8   1      234.40      255.12      5.23 o
  -1   8   1      226.23      210.80      3.45 o
   0   8   1      572.47      696.52      9.54 o
   1   8   1      121.87      138.53      2.79 o
   2   8   1      810.47      817.10     12.21 o
   3   8   1      148.29      145.09      5.14 o
   4   8   1      125.71      119.05      5.05 o
   5   8   1       16.79       11.13      3.23 o
   6   8   1      103.27      103.26      6.67 o
   7   8   1        3.35        2.40      3.46 o
   8   8   1      141.41      144.78      9.76 o
  -8   9   1       10.47        9.50      4.86 o
  -7   9   1       71.15       71.81     10.29 o
  -6   9   1       76.74       82.27     10.41 o
  -5   9   1       30.69       28.26      4.38 o
  -4   9   1       44.93       46.45      7.96 o
  -3   9   1        0.02       -1.14      1.58 o
  -2   9   1        1.63        1.91      0.93 o
  -1   9   1      442.88      458.79      5.77 o
   0   9   1        2.14        2.03      0.87 o
   1   9   1      250.05      254.75      4.65 o
   2   9   1      165.70      174.97      3.98 o
   3   9   1        0.03        0.32      1.60 o
   4   9   1      654.03      641.75     15.16 o
   5   9   1       21.52       25.43      3.92 o
   6   9   1      431.51      443.26     12.80 o
   7   9   1       67.19       70.76      6.14 o
   8   9   1       20.46       12.50      5.28 o
  -8  10   1      230.45      224.97     11.79 o
  -7  10   1      786.85      801.86     23.54 o
  -6  10   1       96.04       85.47      7.37 o
  -5  10   1      365.99      354.49     15.27 o
  -4  10   1       10.15       13.12      3.17 o
  -3  10   1       30.60       29.53      2.94 o
  -2  10   1      172.27      188.66      3.68 o
  -1  10   1       78.35       74.50      2.25 o
   0  10   1      175.81      173.27      4.94 o
   1  10   1        2.09        1.72      1.01 o
   2  10   1       18.39       15.07      2.00 o
   3  10   1      122.97      125.34      4.23 o
   4  10   1       84.31       89.64      7.11 o
   5  10   1      328.99      328.94     10.85 o
   6  10   1        1.00        0.02      3.42 o
   7  10   1       17.53        9.15      6.24 o
   8  10   1       34.60       19.32      7.98 o
  -8  11   1       97.94       86.50      8.68 o
  -7  11   1      168.40      176.61     27.87 o
  -6  11   1      197.08      196.55     10.50 o
  -5  11   1     1161.21     1149.61     29.93 o
  -4  11   1       21.63       19.83      3.53 o
  -3  11   1      658.66      652.06     10.96 o
  -2  11   1       19.51       18.71      1.65 o
  -1  11   1        9.90       12.41      1.37 o
   1  11   1       73.08       74.96      2.39 o
   2  11   1     1394.02     1342.15     16.10 o
   3  11   1      420.55      432.68      8.24 o
   4  11   1      363.09      367.15     13.83 o
   5  11   1       19.24       13.57      6.93 o
   6  11   1       19.53       15.39      5.40 o
   7  11   1       72.99       71.95      7.85 o
  -8  12   1       17.50       18.15      6.14 o
  -7  12   1        8.29        5.54      7.51 o
  -6  12   1      214.92      229.25     19.59 o
  -5  12   1      440.94      409.26     15.36 o
  -4  12   1      222.07      225.05      8.76 o
  -3  12   1     1504.76     1404.82     20.61 o
  -2  12   1      119.49      122.04      3.90 o
  -1  12   1      267.31      250.93      4.48 o
   0  12   1      509.34      462.35      7.46 o
   1  12   1      408.97      377.11      5.70 o
   2  12   1        6.28        4.45      1.30 o
   3  12   1      221.68      206.55      8.37 o
   4  12   1      114.82      122.25      8.97 o
   5  12   1       10.90        6.23      4.56 o
   6  12   1       38.31       31.17      8.37 o
   7  12   1        6.59        8.31      6.24 o
  -7  13   1        0.67        7.99      5.22 o
  -6  13   1       76.62       77.28      8.14 o
  -5  13   1        3.44       -0.50      4.50 o
  -4  13   1     1239.25     1236.23     21.94 o
  -3  13   1      757.52      722.62     20.50 o
  -2  13   1     2132.20     2044.89     25.63 o
  -1  13   1     3015.47     2861.91     30.27 o
   0  13   1      420.32      390.44      7.26 o
   1  13   1     1271.18     1243.71     14.44 o
   2  13   1        3.87        3.90      1.41 o
   3  13   1        4.46        3.63      2.51 o
   4  13   1       50.94       55.17      6.87 o
   5  13   1      116.38      125.76      9.96 o
   6  13   1       60.37       59.53      7.86 o
   7  13   1       24.70       23.36      6.51 o
  -7  14   1       92.81       85.35      9.42 o
  -6  14   1      346.27      316.11     21.81 o
  -5  14   1       22.62       30.62      7.04 o
  -4  14   1      413.98      413.29     12.11 o
  -3  14   1       31.90       30.31      2.97 o
  -2  14   1       48.60       49.55      2.71 o
  -1  14   1       42.63       35.79      2.24 o
   0  14   1      443.43      411.53      7.08 o
   1  14   1      817.20      779.46     10.59 o
   2  14   1       22.10       25.19      2.76 o
   3  14   1      505.74      514.32     11.40 o
   4  14   1       10.78       12.47      4.30 o
   5  14   1       25.63       19.03      8.15 o
   6  14   1       21.41       17.31     11.21 o
  -7  15   1        0.55        3.94     13.02 o
  -6  15   1      434.17      417.71     17.64 o
  -5  15   1      196.68      169.12     11.71 o
  -4  15   1        9.19       12.60      4.03 o
  -3  15   1      353.81      347.41      8.19 o
  -2  15   1       12.59        9.48      2.46 o
  -1  15   1       61.42       51.43      2.73 o
   0  15   1      253.68      234.42      5.00 o
   1  15   1       45.24       36.17      2.29 o
   2  15   1      500.23      468.91      9.65 o
   3  15   1      114.13      103.96      5.49 o
   4  15   1       35.19       38.12      6.13 o
   5  15   1       15.54       11.29      8.74 o
   6  15   1        0.06       -6.55      5.12 o
  -6  16   1        0.97       -1.32      5.22 o
  -5  16   1       63.30       67.42      8.46 o
  -4  16   1       57.57       56.26      4.65 o
  -3  16   1       28.67       30.64      3.83 o
  -2  16   1       35.73       29.99      2.49 o
  -1  16   1      212.37      223.90      5.16 o
   0  16   1      112.92       98.16      3.78 o
   1  16   1      164.75      162.74      4.39 o
   2  16   1       28.81       32.60      3.32 o
   3  16   1      227.05      218.14     11.49 o
   4  16   1      124.82      118.77      7.75 o
   5  16   1      178.92      178.77     12.74 o
   6  16   1        3.12        3.67      6.16 o
  -6  17   1        0.41       -5.13      5.35 o
  -5  17   1        3.35        7.13      6.00 o
  -4  17   1       69.76       81.72      5.52 o
  -3  17   1       40.34       35.81      3.64 o
  -2  17   1      214.08      218.21      7.23 o
  -1  17   1        0.01       -3.04      1.62 o
   0  17   1       11.47        6.93      2.35 o
   1  17   1        0.32        0.49      2.12 o
   2  17   1       12.59        9.67      3.30 o
   3  17   1        0.03        1.85      3.04 o
   4  17   1       15.12       14.46      3.99 o
   5  17   1       53.98       64.76      9.16 o
  -5  18   1       29.42       41.20      7.17 o
  -4  18   1       54.69       55.06      6.11 o
  -3  18   1        0.01        1.33      3.10 o
  -2  18   1        0.08       -1.14      2.55 o
  -1  18   1        3.88        5.58      1.92 o
   0  18   1       74.53       85.82      3.79 o
   1  18   1       50.38       44.02      5.27 o
   2  18   1       13.69       10.97      3.64 o
   3  18   1        1.06       -1.03      3.04 o
   4  18   1        6.17        4.56      5.51 o
  -4  19   1        4.10        1.91      3.57 o
  -3  19   1        3.18        2.78      3.50 o
  -2  19   1       27.57       31.96      4.00 o
  -1  19   1       44.51       44.91      2.97 o
   0  19   1        1.94        1.94      2.02 o
   1  19   1        0.50       -1.76      2.12 o
   2  19   1       48.13       44.48      5.11 o
   3  19   1       67.38       67.62      7.50 o
   4  19   1       61.64       56.73      5.53 o
  -3  20   1        7.06        4.42      3.85 o
  -2  20   1        1.32        1.88      3.05 o
  -1  20   1       14.62       11.06      2.65 o
   0  20   1       49.34       43.73      3.18 o
   1  20   1       99.12       97.87      5.08 o
   2  20   1       50.45       43.11      5.12 o
   3  20   1       10.71        2.83      3.95 o
  -2  21   1       49.10       41.50      5.17 o
  -1  21   1        7.54        4.33      2.62 o
   0  21   1       13.94       15.03      2.58 o
   1  21   1        5.96        5.63      3.62 o
   2  21   1        3.39       -1.11      3.75 o
  -7   0   2      620.30      592.05     19.15 o
  -6   0   2      415.56      421.51     15.01 o
  -5   0   2      600.77      580.78     24.80 o
  -4   0   2      464.37      499.05     21.43 o
  -3   0   2        0.08       -5.10      2.98 o
  -2   0   2    16786.58    17543.44    364.33 o
  -1   0   2       75.67       57.26      5.31 o
   0   0   2    13611.20    14009.16    408.16 o
   1   0   2      438.93      470.83     14.82 o
   2   0   2      416.05      428.31     14.35 o
   3   0   2       70.56       78.01      3.92 o
   4   0   2        1.07        0.79      3.39 o
   5   0   2      169.78      159.92      9.49 o
   6   0   2        8.51        4.07      4.29 o
   7   0   2       15.61       18.26      5.55 o
   8   0   2       87.33       96.75     10.23 o
  -9   1   2       27.62       26.37      4.77 o
  -7   1   2        5.17        7.75      2.99 o
  -6   1   2       81.47      113.83      5.84 o
  -5   1   2      386.71      423.54     11.66 o
  -4   1   2     2253.96     2516.62     56.42 o
  -3   1   2       95.59       64.92      6.85 o
  -2   1   2     2365.30     2481.96     44.06 o
  -1   1   2      553.30      563.77     25.59 o
   0   1   2     1008.53     1050.73     39.61 o
   1   1   2       23.04       20.03      2.70 o
   2   1   2      624.98      730.85     16.27 o
   3   1   2      158.69      164.06      4.42 o
   4   1   2       48.00       53.53      2.66 o
   5   1   2        2.39        3.37      2.04 o
   6   1   2       51.74       54.16      4.78 o
   7   1   2       28.21       35.29      4.73 o
   8   1   2       20.85       14.34      4.96 o
  -9   2   2       26.16       28.73      5.41 o
  -8   2   2       41.06       41.47      5.24 o
  -7   2   2       23.84       26.85      5.30 o
  -6   2   2      452.15      498.35     13.57 o
  -5   2   2      593.03      586.20     14.49 o
  -4   2   2     1985.81     2026.03     38.01 o
  -3   2   2     2520.63     1674.88    116.45 o
  -2   2   2      675.46      630.18     23.31 o
   0   2   2       18.44       24.28      1.47 o
   1   2   2      402.09      459.70     15.93 o
   2   2   2      166.73      192.35      5.21 o
   3   2   2        0.40        0.81      1.24 o
   4   2   2        0.53        2.56      1.44 o
   5   2   2       22.13       25.29      2.90 o
   6   2   2       20.51       12.71      3.54 o
   7   2   2       11.13        0.69      3.57 o
   8   2   2        9.53       13.88      4.40 o
  -9   3   2       14.06       12.44      3.96 o
  -8   3   2      437.32      425.60     13.58 o
  -7   3   2        5.53        7.54      2.70 o
  -6   3   2     1378.60     1472.38     24.79 o
  -5   3   2       31.21       34.81      2.61 o
  -4   3   2      374.18      424.07      8.71 o
  -3   3   2      610.66      563.40     15.91 o
  -1   3   2     1586.30     1585.33     24.68 o
   0   3   2      722.22      738.86     13.94 o
   1   3   2      109.56      115.06      3.28 o
   2   3   2      172.30      159.43      6.09 o
   3   3   2      187.66      175.57      3.96 o
   4   3   2       74.97       75.16      3.98 o
   5   3   2        6.52        7.12      2.48 o
   6   3   2       10.29       10.03      5.60 o
   7   3   2       34.89       31.79      6.87 o
   8   3   2       84.50       81.96     10.02 o
  -9   4   2       23.50       25.34      3.92 o
  -8   4   2      382.33      388.47     10.01 o
  -7   4   2      142.65      145.40      5.12 o
  -6   4   2        1.47        2.47      1.70 o
  -5   4   2       65.34       78.31      3.12 o
  -4   4   2      707.37      712.22     11.28 o
  -3   4   2      108.77       85.84      6.10 o
  -1   4   2     2674.83     2601.72     39.61 o
   0   4   2      339.56      371.00      8.11 o
   1   4   2     1159.24     1155.09     21.07 o
   2   4   2       95.99       79.67      3.19 o
   3   4   2       12.99        9.67      1.52 o
   4   4   2       55.68       56.23      4.45 o
   5   4   2       92.98      107.30      9.31 o
   6   4   2       89.55       87.09      6.39 o
   7   4   2        0.04        1.92      4.04 o
   8   4   2       55.55       45.15      5.94 o
  -9   5   2       37.59       39.13      5.89 o
  -8   5   2        0.11        0.14      2.67 o
  -7   5   2       17.11       15.66      2.82 o
  -6   5   2       94.53       90.25      3.94 o
  -5   5   2        0.79        7.24      1.86 o
  -4   5   2       29.00       37.38      2.77 o
  -3   5   2       87.09       70.75      3.37 o
  -2   5   2     1501.82     1539.20     36.02 o
  -1   5   2       87.67       76.53      6.05 o
   0   5   2     1002.45     1084.86     14.92 o
   1   5   2      400.72      432.35      9.22 o
   2   5   2      105.89      126.53      3.44 o
   3   5   2      259.72      283.82      6.40 o
   5   5   2        4.15        1.13      2.47 o
   6   5   2      232.57      224.97     25.77 o
   7   5   2        0.98       -0.68      4.21 o
   8   5   2      108.65       94.44      7.90 o
  -9   6   2       26.82       21.56      6.04 o
  -8   6   2        5.39        6.92      3.08 o
  -7   6   2        4.71        0.09      2.66 o
  -6   6   2       87.29       82.42      4.28 o
  -5   6   2        2.15        6.54      2.40 o
  -4   6   2      110.02      106.63      5.08 o
  -3   6   2      105.71      105.69      6.21 o
  -2   6   2       36.52       51.61      3.07 o
  -1   6   2       14.61       24.33      1.71 o
   0   6   2      448.13      517.21      7.78 o
   1   6   2      269.15      304.16      7.29 o
   2   6   2       26.68       36.77      2.55 o
   3   6   2       58.61       65.54      2.97 o
   4   6   2      153.45      177.89      6.77 o
   5   6   2        0.49        1.77      2.59 o
   6   6   2       37.98       37.07      4.35 o
   7   6   2       10.20       18.24      4.81 o
   8   6   2        0.01       -3.56      7.36 o
  -9   7   2       10.23        8.30      5.29 o
  -8   7   2       12.80       11.88      9.21 o
  -7   7   2        3.78        2.56      3.54 o
  -6   7   2       84.57       78.60      6.08 o
  -5   7   2      194.69      204.61      7.30 o
  -4   7   2      247.15      277.94     15.71 o
  -3   7   2      396.05      388.87      9.76 o
  -2   7   2        0.01       -0.40      1.62 o
  -1   7   2       10.86       20.87      1.30 o
   0   7   2     1384.36     1584.97     23.15 o
   1   7   2       79.70      111.98      2.44 o
   2   7   2     1846.22     2131.24     26.42 o
   3   7   2        0.28        3.98      1.69 o
   4   7   2      432.34      472.12     10.25 o
   5   7   2        0.63       -1.81      2.17 o
   6   7   2       93.41       93.49      6.10 o
   7   7   2       12.34       14.93      5.58 o
   8   7   2       20.21       21.66     10.83 o
  -9   8   2       11.83       10.63      6.20 o
  -8   8   2        0.10        3.46      4.18 o
  -7   8   2       17.63       27.06      6.76 o
  -6   8   2       53.22       51.81      5.49 o
  -5   8   2       15.54       14.74      3.09 o
  -4   8   2      619.49      638.81     18.92 o
  -3   8   2      395.37      410.00     17.94 o
  -2   8   2     1663.26     1801.94     20.54 o
  -1   8   2      939.25      993.11     11.89 o
   0   8   2      859.26      944.31     12.39 o
   1   8   2      134.88      120.91      2.71 o
   2   8   2       17.22       23.42      1.69 o
   3   8   2        0.93       -0.16      2.03 o
   4   8   2      112.84      139.08      6.88 o
   5   8   2       62.78       56.36      4.22 o
   6   8   2       52.56       49.11      5.12 o
   7   8   2      112.42      102.74      8.44 o
   8   8   2       48.36       47.27      6.97 o
  -9   9   2        0.63        0.90      5.73 o
  -8   9   2       20.06       27.09      5.48 o
  -7   9   2       22.14       31.54      5.44 o
  -6   9   2        0.45       -5.10      3.33 o
  -5   9   2       12.41       10.76      2.86 o
  -4   9   2        9.57        6.18      3.26 o
  -3   9   2       13.80       17.85      2.53 o
  -2   9   2       82.86       70.47      2.33 o
  -1   9   2      175.23      176.86      3.33 o
   0   9   2      129.06      127.78      3.27 o
   1   9   2      216.97      208.92      3.54 o
   2   9   2        4.41        5.37      1.43 o
   3   9   2        7.74       11.78      2.21 o
   4   9   2      203.10      216.21      7.73 o
   5   9   2      121.24      114.63      6.87 o
   6   9   2       79.06       89.81      9.18 o
   7   9   2       20.29       22.06      5.48 o
  -8  10   2       37.27       28.99      5.93 o
  -7  10   2       22.91       27.62      5.38 o
  -6  10   2        7.37       -0.29      6.64 o
  -5  10   2      103.61       97.30      6.19 o
  -4  10   2       62.33       64.75      4.90 o
  -3  10   2       47.18       53.01      4.33 o
  -2  10   2      323.20      307.22      4.54 o
  -1  10   2      132.25      136.78      3.02 o
   0  10   2      441.31      426.58      7.79 o
   1  10   2      437.74      473.01      6.66 o
   2  10   2      236.04      234.90      5.02 o
   3  10   2      349.72      336.09      8.22 o
   4  10   2        7.88        5.10      3.48 o
   5  10   2       51.59       51.03      5.44 o
   6  10   2      222.56      224.88     10.72 o
   7  10   2        0.17        6.88      4.98 o
  -8  11   2        5.35        5.33      4.77 o
  -7  11   2       32.83       32.10      5.76 o
  -6  11   2       51.27       55.12      6.56 o
  -5  11   2        9.62       13.92      3.73 o
  -4  11   2      102.67      100.00      6.12 o
  -3  11   2       48.65       49.09      2.97 o
  -2  11   2       20.54       17.10      1.83 o
  -1  11   2       28.63       24.01      1.64 o
   0  11   2        5.45        3.08      1.42 o
   1  11   2       20.65       22.98      1.64 o
   2  11   2      120.41      102.56      4.46 o
   3  11   2        5.95        6.47      2.50 o
   4  11   2      228.82      229.31     11.09 o
   5  11   2        0.41       -4.64      3.43 o
   6  11   2       88.77       83.46      7.06 o
   7  11   2        0.28       -5.56      6.42 o
  -8  12   2       88.05      115.68      9.92 o
  -7  12   2       18.90       12.86      5.21 o
  -6  12   2      109.93      109.90     16.33 o
  -5  12   2        0.83        3.91      5.44 o
  -4  12   2       21.93       18.58      3.68 o
  -3  12   2       58.57       50.31      5.65 o
  -2  12   2        0.38       -1.10      1.03 o
  -1  12   2      115.27       96.21      2.88 o
   0  12   2       63.91       46.99      2.15 o
   1  12   2      181.53      162.00      3.50 o
   2  12   2      198.29      177.05      4.71 o
   3  12   2      185.47      195.65      6.28 o
   4  12   2      155.95      134.54      9.62 o
   5  12   2       14.04       11.53      5.24 o
   6  12   2       23.04       16.04      5.52 o
   7  12   2       29.00       35.25      9.70 o
  -8  13   2        0.37        5.38      5.48 o
  -7  13   2       17.26       20.05      5.92 o
  -6  13   2        9.61       12.43      4.99 o
  -5  13   2        0.40       -4.14      6.93 o
  -4  13   2       48.58       47.78      4.73 o
  -3  13   2       64.49       63.05      4.69 o
  -2  13   2      129.21      115.97      3.20 o
  -1  13   2       84.85       67.22      2.64 o
   0  13   2      203.42      192.92      4.23 o
   1  13   2       13.33       10.78      1.50 o
   2  13   2       73.41       69.82      3.72 o
   3  13   2       24.68       28.11      3.30 o
   4  13   2        0.02        4.35      4.45 o
   5  13   2       64.88       72.34      8.33 o
   6  13   2       26.82       28.00      6.44 o
  -7  14   2        6.76        4.77      5.25 o
  -6  14   2       13.37       13.73      8.09 o
  -5  14   2       55.99       57.90      7.22 o
  -4  14   2        8.42       11.07      3.13 o
  -3  14   2        1.51        1.44      2.11 o
  -2  14   2       61.56       67.57      3.09 o
  -1  14   2      139.65      127.46      3.52 o
   0  14   2       17.30       17.33      1.91 o
   1  14   2      225.08      204.59      4.25 o
   2  14   2        0.28       -1.84      2.33 o
   3  14   2       69.59       71.17      4.68 o
   4  14   2        2.61        4.78      3.60 o
   5  14   2       22.77       27.90      6.21 o
   6  14   2       14.81       15.68      6.04 o
  -7  15   2       71.28       78.19      9.37 o
  -6  15   2      267.80      264.09     13.90 o
  -5  15   2       40.71       33.37      6.56 o
  -4  15   2      311.75      306.25      9.16 o
  -3  15   2        0.01       -2.16      2.14 o
  -2  15   2       66.67       60.83      3.07 o
  -1  15   2        1.41       -1.04      1.83 o
   0  15   2        0.44        0.26      1.49 o
   1  15   2        9.15        7.26      1.68 o
   2  15   2        6.46        8.35      2.76 o
   3  15   2       27.77       30.95      3.82 o
   4  15   2        4.74        6.74      4.33 o
   5  15   2       33.01       36.78      7.14 o
   6  15   2        5.41        8.03      6.30 o
  -6  16   2        0.05        3.78      5.52 o
  -5  16   2        6.38        2.43      7.17 o
  -4  16   2      119.14      128.60      7.92 o
  -3  16   2       79.85       77.55      4.53 o
  -2  16   2      164.92      166.33      4.79 o
  -1  16   2      146.64      155.22      4.25 o
   0  16   2        5.62        6.68      1.78 o
   1  16   2      121.09      123.21      4.35 o
   2  16   2        5.67        6.94      2.90 o
   3  16   2       33.18       27.95      3.84 o
   4  16   2        2.03        3.11      4.01 o
   5  16   2        0.04       -6.95      7.41 o
  -6  17   2       10.09        8.05     14.46 o
  -5  17   2       13.65        7.78      4.44 o
  -4  17   2       43.98       53.05      4.73 o
  -3  17   2       30.69       28.30      3.88 o
  -2  17   2      240.04      256.19      8.53 o
  -1  17   2        3.69        6.39      1.85 o
   0  17   2      185.89      187.57      6.11 o
   1  17   2       39.57       42.45      3.57 o
   2  17   2        8.49        3.45      3.05 o
   3  17   2      136.38      141.62      6.75 o
   4  17   2        0.43       -1.53      3.21 o
   5  17   2       98.80       90.75     16.22 o
  -5  18   2       22.65       16.01      4.93 o
  -4  18   2        1.10       -0.05      3.28 o
  -3  18   2       12.96       10.53      3.05 o
  -2  18   2       43.17       48.69      4.29 o
  -1  18   2        2.65        6.37      2.71 o
   0  18   2      161.04      183.08      5.05 o
   1  18   2       25.88       29.65      3.20 o
   2  18   2       55.92       59.66      5.42 o
   3  18   2        4.05        1.00      3.27 o
   4  18   2        6.42       10.40      3.99 o
  -5  19   2        0.00        5.72      4.72 o
  -4  19   2        0.43        0.74      3.45 o
  -3  19   2        6.53       10.35      4.80 o
  -2  19   2        8.80       11.88      4.32 o
  -1  19   2       37.95       52.21      3.20 o
   0  19   2      119.33      125.85      4.62 o
   1  19   2       18.51       21.41      4.20 o
   2  19   2      229.08      230.69      9.23 o
   3  19   2        0.00       -1.63      3.55 o
  -4  20   2        6.92       11.58      4.40 o
  -3  20   2        9.17        9.29      4.06 o
  -2  20   2       29.00       24.78      3.94 o
  -1  20   2       23.22       17.65      2.86 o
   0  20   2        1.19       -1.00      2.99 o
   1  20   2        2.92       -0.08      3.27 o
   2  20   2       34.43       36.47      5.00 o
  -2  21   2        7.67        9.01      3.42 o
  -1  21   2       19.77       25.12      3.23 o
   0  21   2       33.21       36.80      3.98 o
   1  21   2        0.64        1.38      3.51 o
  -8   1   3        2.08        2.53      4.50 o
  -7   1   3       53.66       62.28      4.97 o
  -6   1   3      108.06      107.05      6.85 o
  -5   1   3       12.26       19.97      4.25 o
  -4   1   3       32.14       39.42      4.92 o
  -3   1   3       75.00       39.46      8.22 o
  -2   1   3       47.10       58.07      4.57 o
  -1   1   3      450.13      427.31      7.82 o
   0   1   3       40.83       36.92      2.74 o
   1   1   3      855.72      883.71     19.23 o
   2   1   3       18.44       17.22      1.37 o
   3   1   3      265.82      264.54      7.21 o
   4   1   3        5.47        4.19      1.89 o
   5   1   3       18.03       16.26      3.53 o
   6   1   3        3.41        5.56      3.77 o
   7   1   3        1.23        1.50      3.97 o
   8   1   3       13.62       11.08      8.98 o
  -8   2   3      546.19      557.48     19.82 o
  -7   2   3       22.82       25.52      4.38 o
  -6   2   3      294.89      311.79     16.46 o
  -5   2   3        3.52        1.82      3.41 o
  -4   2   3      135.09      141.74     15.93 o
  -3   2   3      218.35      204.53     18.36 o
  -2   2   3      951.50      980.79     23.72 o
  -1   2   3      623.74      659.31     12.89 o
   0   2   3      558.28      581.42     11.43 o
   1   2   3      217.87      235.13      9.89 o
   2   2   3      134.99      136.91      4.60 o
   3   2   3       35.45       10.86      7.54 o
   4   2   3      115.74       95.88     18.27 o
   5   2   3       71.42       70.89      6.25 o
   6   2   3        5.29        7.99      3.88 o
   7   2   3       25.06       22.47      4.92 o
   8   2   3       92.02       88.18     15.53 o
  -9   3   3       22.50       18.53      4.92 o
  -8   3   3       11.59       12.16      3.21 o
  -7   3   3       12.58       12.50      3.16 o
  -6   3   3      130.72      142.41      4.78 o
  -5   3   3      450.69      449.61     11.76 o
  -4   3   3      112.51      142.87      4.43 o
  -3   3   3      874.26      817.73     23.83 o
  -1   3   3      437.25      473.55     10.23 o
   0   3   3     3455.67     3737.34     55.60 o
   1   3   3        6.91        7.86      2.26 o
   2   3   3      860.64      935.90     20.24 o
   3   3   3       34.11       32.99      3.48 o
   4   3   3       69.21       62.49      8.71 o
   5   3   3        3.88        1.61      3.11 o
   6   3   3      493.91      506.49     18.01 o
   7   3   3        0.13       -3.91      3.81 o
   8   3   3      211.03      201.24     10.59 o
  -9   4   3       12.74        8.43      3.80 o
  -8   4   3      139.61      141.73      5.40 o
  -7   4   3       16.73       17.79      2.24 o
  -6   4   3      301.09      317.04      6.94 o
  -5   4   3        7.93        7.22      2.04 o
  -4   4   3      258.83      322.48      7.53 o
  -3   4   3      618.25      638.74     14.51 o
  -2   4   3        5.31       -0.36      1.17 o
  -1   4   3      546.83      319.99     13.18 o
   0   4   3      338.99      329.40     11.57 o
   1   4   3       60.94       70.65      3.55 o
   2   4   3     2110.78     2243.41     34.24 o
   3   4   3        7.21        6.66      2.12 o
   4   4   3     1540.51     1505.10     70.22 o
   5   4   3       28.50       23.57      3.28 o
   6   4   3      300.79      312.18     11.82 o
   7   4   3       28.41       27.43      7.24 o
   8   4   3        0.16       -1.46      4.39 o
  -9   5   3       82.77       87.58      7.50 o
  -8   5   3       36.88       40.10      6.25 o
  -7   5   3       82.46       77.40      4.48 o
  -6   5   3      344.50      351.93      8.71 o
  -5   5   3       10.35        9.77      2.77 o
  -4   5   3     1129.57     1238.72     21.08 o
  -2   5   3      622.85      693.13     12.96 o
  -1   5   3     1840.29     1782.64     58.37 o
   0   5   3      160.35      168.49      4.49 o
   1   5   3      210.63      219.50      4.58 o
   2   5   3      331.82      388.57      8.29 o
   3   5   3      135.66      130.39     10.51 o
   4   5   3       34.48       35.82      3.44 o
   5   5   3      118.02      117.73      5.95 o
   6   5   3        6.05        8.79      8.79 o
   7   5   3        3.38        1.62      4.31 o
   8   5   3        1.13       -0.74      4.63 o
  -9   6   3        2.88        2.42      3.90 o
  -8   6   3        3.63        4.78      5.07 o
  -7   6   3      150.47      163.14     15.66 o
  -6   6   3       42.50       53.91      3.97 o
  -5   6   3       99.65      104.33      4.91 o
  -4   6   3     1132.72     1266.49     21.73 o
  -3   6   3       17.42       16.49      2.18 o
  -2   6   3     5680.89     6130.21     81.18 o
  -1   6   3     1009.52     1124.62     14.97 o
   0   6   3     5801.13     6410.21     81.53 o
   1   6   3     2697.73     2938.33     28.06 o
   2   6   3     2131.79     2257.90     32.23 o
   3   6   3      654.43      680.12     12.97 o
   4   6   3      574.12      577.42     11.91 o
   5   6   3        0.23        1.29      2.37 o
   6   6   3      162.50      178.35      7.97 o
   7   6   3       33.18       36.62      6.04 o
   8   6   3       52.04       45.04      6.52 o
  -9   7   3        3.13        5.36      4.21 o
  -8   7   3       18.64       24.64      4.73 o
  -7   7   3       44.78       47.48      8.78 o
  -6   7   3       75.13       77.40      5.22 o
  -5   7   3      382.62      379.04      9.41 o
  -4   7   3      234.42      206.03     27.66 o
  -3   7   3      176.26      178.62      9.96 o
  -2   7   3       42.26       50.16      2.08 o
  -1   7   3        9.67       10.49      1.13 o
   0   7   3       40.23       47.78      3.04 o
   1   7   3       86.99       86.45      2.03 o
   2   7   3        7.25       12.14      1.37 o
   3   7   3      468.34      500.84     10.68 o
   4   7   3        3.30        2.70      2.45 o
   5   7   3      189.54      191.84      7.47 o
   6   7   3        7.35        9.29      3.76 o
   7   7   3        3.88        6.05      5.51 o
  -9   8   3        1.75        6.65      4.64 o
  -8   8   3        3.71        6.85      4.21 o
  -7   8   3       11.87       10.52      4.18 o
  -6   8   3      178.55      194.78      8.05 o
  -5   8   3       60.82       64.61      7.98 o
  -3   8   3      585.00      583.20     10.22 o
  -2   8   3     1264.75     1358.11     14.70 o
  -1   8   3      595.88      631.60      8.22 o
   0   8   3     2688.44     2893.29     34.52 o
   1   8   3       79.77       78.42      2.06 o
   2   8   3     1856.18     1964.42     22.77 o
   3   8   3       52.49       49.17      3.70 o
   4   8   3      505.01      522.47     11.61 o
   5   8   3       50.00       53.45      4.43 o
   6   8   3       84.31       95.40      8.26 o
   7   8   3       34.08       44.04      6.70 o
  -9   9   3      127.67      120.85      9.38 o
  -8   9   3      104.68      115.57      8.62 o
  -7   9   3       24.59       20.85      9.12 o
  -6   9   3      272.81      301.42     10.08 o
  -5   9   3        0.79        0.33      2.53 o
  -4   9   3      218.71      211.39     20.57 o
  -3   9   3       13.84       22.31      2.15 o
  -2   9   3      399.52      399.33      5.45 o
  -1   9   3      272.33      282.77      4.46 o
   0   9   3      298.62      304.26      5.80 o
   1   9   3      452.01      458.97      6.09 o
   2   9   3       15.22       22.08      1.83 o
   3   9   3      383.95      375.53      9.64 o
   4   9   3      262.39      270.51      8.31 o
   5   9   3      145.71      159.08      8.00 o
   6   9   3      180.12      189.92      9.94 o
   7   9   3        0.01        2.87      5.07 o
  -9  10   3       81.13       88.92      9.31 o
  -8  10   3      191.65      189.97     10.97 o
  -7  10   3      166.99      147.01      9.50 o
  -6  10   3      214.63      225.84     10.72 o
  -5  10   3       39.41       34.20      6.16 o
  -4  10   3      525.87      524.73     13.52 o
  -3  10   3       13.56       16.20      1.96 o
  -2  10   3     1073.19     1108.20     12.65 o
  -1  10   3      201.26      185.11      3.75 o
   0  10   3      241.26      270.69      5.19 o
   1  10   3      209.75      201.49      3.32 o
   2  10   3        7.35        7.14      1.80 o
   3  10   3        8.21        6.78      2.26 o
   4  10   3        5.58        2.51      2.98 o
   5  10   3      266.68      279.70     10.65 o
   6  10   3       24.20       19.01      5.08 o
   7  10   3      364.30      378.37     23.34 o
  -8  11   3       54.25       56.95      7.43 o
  -7  11   3      205.03      203.83     18.68 o
  -6  11   3       67.79       58.17      6.72 o
  -5  11   3      438.41      460.77     16.12 o
  -4  11   3      103.16      110.90      6.53 o
  -3  11   3      499.59      499.73      8.62 o
  -2  11   3       36.60       34.49      2.20 o
  -1  11   3      327.53      343.10      5.37 o
   0  11   3      568.44      572.54      9.31 o
   1  11   3       22.47       30.87      1.99 o
   2  11   3      364.52      358.28      7.60 o
   3  11   3      202.20      177.20      5.93 o
   4  11   3       39.89       38.75      5.02 o
   5  11   3      240.04      235.33     10.10 o
   6  11   3        3.92        6.60      4.32 o
   7  11   3        1.85        4.06      6.27 o
  -8  12   3       14.73       14.42      5.52 o
  -7  12   3        0.04       -5.20      4.21 o
  -6  12   3      142.37      147.58     11.46 o
  -5  12   3       12.46       11.81      3.78 o
  -4  12   3       94.66       96.05      5.14 o
  -3  12   3        0.34        2.45      1.84 o
  -2  12   3        0.06       -0.39      1.09 o
  -1  12   3        4.10        3.43      1.30 o
   0  12   3        1.60        1.59      1.36 o
   1  12   3       29.57       26.91      1.59 o
   2  12   3       14.18       15.96      3.03 o
   3  12   3      134.31      121.75      5.35 o
   4  12   3        3.76        5.36      4.61 o
   5  12   3       19.39       28.83      5.74 o
   6  12   3        6.62        1.29      4.90 o
  -8  13   3      217.97      228.68     12.84 o
  -7  13   3       91.80       97.50      9.17 o
  -6  13   3       49.35       48.06      6.84 o
  -5  13   3      235.16      228.61      9.51 o
  -4  13   3      105.25       99.51      5.42 o
  -3  13   3      423.21      412.02      8.59 o
  -2  13   3      434.53      394.83      6.04 o
  -1  13   3       84.04       91.01      3.06 o
   0  13   3      525.50      466.17      7.28 o
   1  13   3      126.22      110.92      2.80 o
   2  13   3      354.10      338.19      7.84 o
   3  13   3      241.01      241.23      8.01 o
   4  13   3       27.56       32.69      6.15 o
   5  13   3       86.36       69.49      8.07 o
   6  13   3       43.01       52.57     13.22 o
  -7  14   3        0.13       -1.84      4.76 o
  -6  14   3      283.35      279.92     13.78 o
  -5  14   3        6.53        5.47      3.85 o
  -4  14   3      276.17      267.05      8.33 o
  -3  14   3        5.33        0.04      2.09 o
  -2  14   3       50.91       46.64      2.23 o
  -1  14   3      257.64      233.66      4.93 o
   0  14   3        8.84        7.02      1.64 o
   1  14   3      328.23      314.35      4.90 o
   2  14   3      248.61      244.31      9.14 o
   3  14   3       37.46       38.48      3.93 o
   4  14   3      429.84      438.71     13.18 o
   5  14   3        0.19        2.74      7.29 o
   6  14   3       86.87       89.81     17.65 o
  -7  15   3       20.20       17.88      9.44 o
  -6  15   3        0.20        6.70      5.14 o
  -5  15   3      120.94      125.43     10.25 o
  -4  15   3       14.70       10.17      3.69 o
  -3  15   3        6.68        7.51      2.46 o
  -2  15   3       12.85        7.76      1.89 o
  -1  15   3       36.02       44.42      2.56 o
   0  15   3        8.03        6.32      1.72 o
   1  15   3       13.81       13.73      1.60 o
   2  15   3        5.07        5.78      2.79 o
   3  15   3        6.96        7.20      3.60 o
   4  15   3       48.28       47.70      6.24 o
   5  15   3       39.54       42.06      8.19 o
  -7  16   3      187.80      185.49     13.70 o
  -6  16   3       66.17       90.24      9.72 o
  -5  16   3       16.23       15.89      8.02 o
  -4  16   3       33.35       29.43      3.48 o
  -3  16   3       85.21       87.60      4.78 o
  -2  16   3       30.94       31.37      2.65 o
  -1  16   3       88.95       77.66      3.32 o
   0  16   3        1.73        1.20      1.65 o
   1  16   3       33.55       26.71      4.72 o
   2  16   3        0.68        2.04      2.75 o
   3  16   3       29.29       30.24      5.35 o
   4  16   3       11.02        6.49      4.36 o
   5  16   3        3.23        2.70      6.21 o
  -6  17   3      131.17      144.03     26.23 o
  -5  17   3      175.96      190.52     10.48 o
  -4  17   3       41.65       47.53      4.14 o
  -3  17   3      105.82      101.30      5.26 o
  -2  17   3       15.04       10.11      2.28 o
  -1  17   3       22.01       19.99      2.24 o
   0  17   3       11.59       10.10      2.07 o
   1  17   3       22.38       25.05      3.00 o
   2  17   3        6.88       14.66      3.75 o
   3  17   3       10.15        9.34      3.55 o
   4  17   3       54.71       66.81      5.49 o
  -5  18   3       32.74       28.88      5.50 o
  -4  18   3      191.17      201.77     10.37 o
  -3  18   3       73.24       82.86      5.07 o
  -2  18   3       71.92       71.74      5.01 o
  -1  18   3       10.94       14.28      2.24 o
   0  18   3       69.76       69.84      3.52 o
   1  18   3        0.95        3.19      2.68 o
   2  18   3      176.93      189.88     11.71 o
   3  18   3        8.17        8.14      3.67 o
   4  18   3      145.90      190.32      9.33 o
  -5  19   3       46.88       32.68      5.93 o
  -4  19   3       21.50       17.46      4.23 o
  -3  19   3      250.70      258.77      9.89 o
  -2  19   3       48.92       53.84      4.58 o
  -1  19   3      249.57      290.27      6.46 o
   0  19   3       14.87       20.80      2.74 o
   1  19   3       49.35       63.39      5.49 o
   2  19   3       88.29      100.90     14.16 o
   3  19   3        6.79        0.58      3.90 o
  -4  20   3       10.03       10.38      4.23 o
  -3  20   3       10.66       10.60      3.49 o
  -2  20   3      165.74      187.41      7.62 o
  -1  20   3      239.39      246.58      6.89 o
   0  20   3      466.94      521.62      9.98 o
   1  20   3      276.99      306.50     10.53 o
   2  20   3      274.75      309.14     15.97 o
  -2  21   3      305.45      331.62     11.90 o
  -1  21   3       10.20        7.69      2.76 o
   0  21   3       84.73       91.37      5.24 o
   1  21   3      242.89      269.27     10.07 o
  -8   0   4      181.47      190.79     12.14 o
  -7   0   4       79.25       77.49     12.45 o
  -6   0   4      305.85      316.24     18.75 o
  -5   0   4        0.42        1.29      4.70 o
  -4   0   4        0.00       -2.88      3.65 o
  -3   0   4       26.77       14.25      4.05 o
  -2   0   4     3305.54     3418.72     73.76 o
  -1   0   4       29.90       23.62      2.96 o
   1   0   4      120.13      140.23      6.67 o
   2   0   4       58.65       56.35      3.52 o
   3   0   4        6.56       12.79      6.29 o
   4   0   4      124.62      139.32      9.63 o
   5   0   4       21.66       18.42      5.47 o
   6   0   4        0.03       10.60      5.98 o
   7   0   4       22.03       16.71      7.30 o
   8   0   4        3.65       -0.09      6.69 o
  -8   1   4       15.50       12.87      3.82 o
  -7   1   4       27.07       25.17      4.64 o
  -6   1   4      241.52      251.69     12.38 o
  -5   1   4        6.47        9.92      3.82 o
  -4   1   4      939.43      893.84     38.83 o
  -3   1   4       93.70       78.87      8.00 o
  -2   1   4       93.77       99.70      7.29 o
  -1   1   4       27.41       23.85      2.44 o
   1   1   4        2.01        2.81      1.54 o
   2   1   4      467.16      515.47     10.06 o
   3   1   4       91.98       86.98      5.98 o
   4   1   4       12.57       17.50      3.18 o
   5   1   4       15.85       11.55      3.59 o
   6   1   4       90.45       92.10      7.21 o
   7   1   4        0.31       -1.07      4.15 o
   8   1   4        1.14        3.14      4.81 o
  -9   2   4       80.82       83.86     12.67 o
  -8   2   4        0.35       -1.28      3.17 o
  -7   2   4      133.24      142.84      8.64 o
  -6   2   4       84.30      101.27      6.90 o
  -5   2   4      114.11      121.69      8.48 o
  -4   2   4      417.36      445.41     13.92 o
  -3   2   4        0.01       -0.26      1.42 o
  -2   2   4     1385.35     1337.25     40.90 o
  -1   2   4      251.41      245.77      6.40 o
   0   2   4       53.36       56.30      7.65 o
   1   2   4       10.21        8.54      3.20 o
   2   2   4      481.52      551.11     11.68 o
   3   2   4        9.54        6.74      3.18 o
   4   2   4      327.52      322.67     10.78 o
   5   2   4       11.34       13.32      5.14 o
   6   2   4        0.42       -6.55      3.28 o
   7   2   4        2.49        1.51      4.26 o
  -9   3   4       20.59       12.93      5.78 o
  -8   3   4        7.98        7.91      4.20 o
  -7   3   4       55.35       73.46      6.35 o
  -6   3   4        4.47        0.28      3.19 o
  -5   3   4       85.68      100.04      6.36 o
  -4   3   4      355.79      383.43      8.57 o
  -3   3   4        5.60       15.65      2.11 o
  -2   3   4      838.26      842.24     20.15 o
   0   3   4     1004.22     1015.50     14.12 o
   1   3   4       73.75       62.65      3.59 o
   2   3   4      207.37      194.62      6.07 o
   3   3   4        3.12       -0.45      1.99 o
   4   3   4       16.75       20.30      2.90 o
   5   3   4       29.44       31.49      4.57 o
   6   3   4      101.87       86.86      7.26 o
   7   3   4       40.74       34.49      5.91 o
  -9   4   4       82.22       76.10      4.99 o
  -8   4   4       77.22       76.42      4.79 o
  -7   4   4      225.52      234.82      9.45 o
  -6   4   4        8.64       11.26      2.80 o
  -5   4   4      410.69      412.33     15.92 o
  -4   4   4       16.55        8.75      2.82 o
  -3   4   4      311.66      330.55      8.25 o
  -2   4   4      283.12      261.96      9.43 o
  -1   4   4        1.46       -1.01      0.60 o
   0   4   4       46.57       33.41      1.45 o
   1   4   4      127.57      146.38      3.20 o
   2   4   4        0.30        0.36      1.76 o
   3   4   4       10.28       14.99      2.72 o
   4   4   4        2.59        1.05      2.41 o
   5   4   4        2.44        3.25      3.50 o
   6   4   4        0.10       -3.65      6.65 o
   7   4   4        4.77       14.55      4.98 o
 -10   5   4       47.45       54.79      6.43 o
  -9   5   4        1.56       -5.20      3.35 o
  -8   5   4      272.81      279.56      9.21 o
  -7   5   4       40.61       42.48      3.73 o
  -6   5   4      151.19      165.01      5.95 o
  -5   5   4      262.09      295.04      7.82 o
  -4   5   4       29.87       28.43      2.88 o
  -3   5   4      399.20      439.56      8.57 o
  -2   5   4      415.53      387.82      9.89 o
  -1   5   4      380.64      431.31      6.40 o
   0   5   4     1212.40     1308.92     14.88 o
   1   5   4       51.42       68.85      1.66 o
   2   5   4      158.56      193.51      5.63 o
   3   5   4        2.25        0.61      2.06 o
   4   5   4        4.10        4.07      2.39 o
   5   5   4        0.15        1.25      6.47 o
   6   5   4       17.07       11.83      4.56 o
   7   5   4        2.03        1.86      4.24 o
  -9   6   4        2.26        5.30      3.95 o
  -8   6   4       51.42       49.36      4.79 o
  -7   6   4        4.37        2.37      2.53 o
  -6   6   4      114.35      113.62      5.47 o
  -5   6   4      190.24      200.19      8.91 o
  -4   6   4        1.52        2.39      2.03 o
  -3   6   4      279.83      279.72      7.19 o
  -2   6   4      350.70      421.44      6.21 o
  -1   6   4        5.16        8.73      1.47 o
   0   6   4       30.49       36.59      1.76 o
   1   6   4       56.01       62.90      1.77 o
   2   6   4      126.79      138.96      4.06 o
   3   6   4       28.36       22.14      2.85 o
   4   6   4       30.97       38.57      4.85 o
   5   6   4        7.46        8.01      3.52 o
   6   6   4        0.92        1.92      3.46 o
   7   6   4        0.17        2.83      4.82 o
  -9   7   4        5.86        7.65      4.17 o
  -8   7   4      119.73      127.25      9.76 o
  -7   7   4       17.21       23.20      3.83 o
  -6   7   4      480.89      528.04     12.19 o
  -5   7   4        4.02        4.64      3.54 o
  -3   7   4     1093.56     1197.69     24.10 o
  -2   7   4      409.82      457.54      5.66 o
  -1   7   4     1553.89     1746.16     23.32 o
   0   7   4        3.61        3.47      0.96 o
   1   7   4      148.53      163.21      2.84 o
   2   7   4        0.36       -0.15      1.38 o
   3   7   4        5.61        4.91      2.33 o
   4   7   4       26.40       30.02      4.69 o
   5   7   4        6.58        6.44      3.14 o
   6   7   4       30.35       29.38      4.79 o
   7   7   4        0.12        4.16      4.94 o
  -9   8   4       28.29       30.04      5.52 o
  -8   8   4        5.85        7.52      4.49 o
  -7   8   4        0.03       -3.38      3.01 o
  -6   8   4        7.38       14.60      3.52 o
  -5   8   4      396.77      383.24     10.52 o
  -4   8   4       18.52        7.03      3.86 o
  -3   8   4      495.82      496.77      9.24 o
  -2   8   4      135.40      162.65      3.03 o
  -1   8   4       77.91       89.15      3.02 o
   0   8   4       10.57       14.29      1.33 o
   1   8   4      315.04      333.05      4.59 o
   2   8   4       57.53       60.52      3.05 o
   3   8   4        2.88        7.60      2.62 o
   4   8   4       67.93       73.10      4.81 o
   5   8   4       45.99       52.30      4.63 o
   6   8   4       29.85       26.93      6.28 o
   7   8   4       13.43       17.40      5.75 o
  -9   9   4        6.09       12.59      5.03 o
  -8   9   4      260.22      270.16     12.34 o
  -7   9   4      143.58      140.92      9.10 o
  -6   9   4      199.20      206.02      8.46 o
  -5   9   4      114.37      109.00      6.46 o
  -4   9   4      102.98       95.53      5.33 o
  -3   9   4       71.83       66.42      3.36 o
  -2   9   4      164.99      159.50      3.16 o
  -1   9   4      134.36      116.70      3.36 o
   0   9   4      282.36      312.06      5.27 o
   1   9   4       90.77      106.16      3.18 o
   2   9   4      135.94      145.38      4.32 o
   3   9   4      223.88      217.69      6.15 o
   4   9   4       27.34       22.85      3.54 o
   5   9   4       14.28        7.85      3.40 o
   6   9   4        0.29        3.29      5.19 o
   7   9   4       25.86       26.17      6.66 o
  -9  10   4        9.38       -2.79     12.10 o
  -8  10   4       11.96       15.57      7.06 o
  -7  10   4       24.59       19.29      5.06 o
  -6  10   4       74.32       75.48      7.25 o
  -5  10   4        0.59       -2.02      3.23 o
  -4  10   4        4.77        2.15      3.88 o
  -3  10   4        0.00       -1.22      1.49 o
  -2  10   4       59.57       61.78      2.93 o
  -1  10   4      156.65      147.41      3.83 o
   0  10   4       40.58       42.69      2.32 o
   1  10   4      177.50      151.64      3.09 o
   2  10   4        0.04       -0.07      1.73 o
   3  10   4        4.27        0.76      2.29 o
   4  10   4        7.46        4.76      3.21 o
   5  10   4       16.91       15.48      6.92 o
   6  10   4        0.04        2.41      5.38 o
  -8  11   4      112.97      114.08      9.29 o
  -7  11   4        0.89       -0.64      4.29 o
  -6  11   4      423.14      415.83     13.05 o
  -5  11   4       20.29       19.98      4.01 o
  -4  11   4      594.78      566.24     11.12 o
  -3  11   4       22.96       26.31      2.44 o
  -2  11   4       89.78      113.48      2.96 o
  -1  11   4        0.92        2.23      1.51 o
   0  11   4       47.83       34.99      1.95 o
   1  11   4        7.37        3.60      1.24 o
   2  11   4       41.17       36.04      2.84 o
   3  11   4       15.50       17.60      2.87 o
   4  11   4       11.42       18.86      4.54 o
   5  11   4        0.05       -0.57      3.92 o
   6  11   4       79.15       73.97      8.95 o
  -8  12   4       10.32       12.07      6.82 o
  -7  12   4       44.41       54.55      7.25 o
  -6  12   4       24.90       28.32      4.79 o
  -5  12   4       30.43       35.94      4.82 o
  -4  12   4      474.34      437.29     10.37 o
  -3  12   4       17.50       15.67      2.24 o
  -2  12   4      697.86      671.52      8.80 o
  -1  12   4      294.14      268.12      4.82 o
   0  12   4       60.74       63.52      2.57 o
   1  12   4      307.46      310.89      5.43 o
   2  12   4      177.83      176.78      5.68 o
   3  12   4        6.79        5.51      2.49 o
   4  12   4      276.13      273.22     12.58 o
   5  12   4       58.64       50.51      6.35 o
   6  12   4       80.67       75.31      9.59 o
  -8  13   4        0.02        1.31      5.79 o
  -7  13   4       13.24        9.18      5.00 o
  -6  13   4       21.87       23.27      5.81 o
  -5  13   4        1.57        1.02      3.56 o
  -4  13   4        0.95        6.86      2.86 o
  -3  13   4      138.33      132.13      4.76 o
  -2  13   4      157.37      126.99      3.63 o
  -1  13   4      152.52      142.59      3.78 o
   0  13   4      340.31      330.80      5.89 o
   1  13   4        3.28        3.36      1.50 o
   2  13   4      110.88      106.48      4.86 o
   3  13   4      101.71      102.85      5.47 o
   4  13   4        0.02        0.97      4.59 o
   5  13   4       17.18       34.08      7.05 o
   6  13   4        6.55       -1.98      8.57 o
  -7  14   4        0.14       -7.39      4.60 o
  -6  14   4       26.21       34.35      6.53 o
  -5  14   4      117.61      123.01     10.41 o
  -4  14   4        6.23        3.68      2.73 o
  -3  14   4      260.81      267.35      6.63 o
  -2  14   4       14.04        6.52      1.52 o
  -1  14   4       57.16       54.86      2.71 o
   0  14   4       17.18       15.27      1.88 o
   1  14   4        1.44        1.57      1.45 o
   2  14   4        0.19       -4.57      2.52 o
   3  14   4        1.21       -0.45      2.70 o
   4  14   4       37.45       32.95      9.42 o
   5  14   4        8.19       -1.45      4.99 o
  -7  15   4        4.78       15.26      5.89 o
  -6  15   4        0.18       -6.72      6.89 o
  -5  15   4       42.06       35.10      5.40 o
  -4  15   4        2.99        3.63      2.59 o
  -3  15   4        1.49        0.88      2.25 o
  -2  15   4        3.65        3.17      1.65 o
  -1  15   4       18.51       21.27      2.13 o
   0  15   4      121.83      121.69      4.16 o
   1  15   4        0.96       -2.28      1.85 o
   2  15   4      120.46      113.46      5.92 o
   3  15   4       10.80       12.35      3.50 o
   4  15   4        9.36       10.00      4.28 o
   5  15   4        1.46       -3.90      5.41 o
  -7  16   4      105.54      109.48     10.69 o
  -6  16   4       45.54       43.92      7.71 o
  -5  16   4       88.83      111.48      6.71 o
  -4  16   4        8.12       12.58      2.99 o
  -3  16   4       62.32       63.94      4.26 o
  -2  16   4       51.66       53.93      3.28 o
  -1  16   4      113.52      111.62      3.93 o
   0  16   4       35.43       36.02      2.53 o
   1  16   4      135.77      139.29      5.66 o
   2  16   4        8.66        9.93      3.31 o
   3  16   4       26.99       18.41      6.43 o
   4  16   4        6.79        9.31      4.59 o
  -6  17   4        0.56       -2.59      5.74 o
  -5  17   4        3.13        3.33      6.21 o
  -4  17   4       69.92       71.29      4.83 o
  -3  17   4        2.99        1.43      2.55 o
  -2  17   4       25.39       20.72      2.88 o
  -1  17   4        8.26        7.58      1.95 o
   0  17   4       25.22       32.27      2.78 o
   1  17   4        6.87        9.39      2.52 o
   2  17   4       11.99       16.28      3.92 o
   3  17   4       75.90       78.95      5.73 o
   4  17   4       20.76       20.61      4.42 o
  -5  18   4      243.36      279.60     11.52 o
  -4  18   4        0.08       -1.19      2.86 o
  -3  18   4      178.62      181.59      8.51 o
  -2  18   4       68.80       78.52      3.96 o
  -1  18   4       17.74       13.50      2.19 o
   0  18   4       28.86       37.26      3.01 o
   1  18   4       12.40       18.41      5.09 o
   2  18   4       14.84        9.77      5.37 o
   3  18   4        6.36        7.90      3.65 o
  -5  19   4       30.09       49.37      5.23 o
  -4  19   4       79.18       80.57      5.44 o
  -3  19   4      153.35      170.93     10.83 o
  -2  19   4       35.72       39.31      6.54 o
  -1  19   4      198.06      214.12      5.57 o
   0  19   4        1.31       -0.46      2.12 o
   1  19   4       42.43       46.71      4.99 o
   2  19   4       10.80       13.77      4.04 o
  -4  20   4        6.31       15.40      4.06 o
  -3  20   4        6.21        4.19      3.38 o
  -2  20   4        0.24       -2.35      2.85 o
  -1  20   4       44.61       52.82      3.54 o
   0  20   4        2.19        1.77      2.96 o
   1  20   4       83.40       89.02      9.16 o
  -2  21   4       45.25       47.00      6.57 o
  -1  21   4       12.49       19.53      3.38 o
   0  21   4       39.44       43.72      4.05 o
  -9   1   5       15.09       23.21      4.61 o
  -8   1   5       50.16       54.51      8.53 o
  -7   1   5       60.26       59.27      7.64 o
  -6   1   5       17.85       18.84      1.87 o
  -5   1   5      223.60      218.39     14.70 o
  -4   1   5      190.56      181.75      7.22 o
  -3   1   5      694.23      714.02     15.43 o
  -2   1   5     1510.37     1503.31     28.30 o
   0   1   5     1726.27     1867.45     20.53 o
   1   1   5      184.52      204.75      3.87 o
   2   1   5      832.03      916.28     15.10 o
   3   1   5       23.39       26.27      4.15 o
   4   1   5      385.32      378.46     12.94 o
   5   1   5       79.25       85.13      8.93 o
   6   1   5      200.31      197.74     16.12 o
   7   1   5       22.54       14.49     13.11 o
  -9   2   5        0.03       -1.82      4.99 o
  -8   2   5       48.49       47.60      6.07 o
  -7   2   5        3.85        2.62      3.54 o
  -6   2   5       17.42       16.83      4.81 o
  -5   2   5       93.37       94.24      9.45 o
  -4   2   5      149.50      159.84      6.81 o
  -3   2   5      182.35      184.44      5.13 o
  -2   2   5       97.50      112.92      4.09 o
  -1   2   5        7.10        9.42      1.12 o
   0   2   5      271.44      283.90      4.46 o
   1   2   5      485.18      520.29      6.36 o
   2   2   5      327.54      358.56      8.90 o
   3   2   5      351.19      375.80      9.56 o
   4   2   5      151.30      159.40      8.59 o
   5   2   5       39.71       42.06      5.59 o
   6   2   5       55.25       41.21      6.04 o
   7   2   5        0.94       -1.04      4.59 o
  -9   3   5       24.31       26.94      6.89 o
  -8   3   5        0.76        1.72      3.90 o
  -7   3   5      240.50      245.60      7.12 o
  -6   3   5      270.63      276.41     10.63 o
  -5   3   5      297.10      312.41      9.38 o
  -4   3   5      308.46      326.65      8.89 o
  -3   3   5       55.43       62.32      2.97 o
  -2   3   5       43.47       55.26      3.07 o
  -1   3   5      289.09      309.45      6.15 o
   0   3   5       28.10       41.49      1.63 o
   1   3   5      544.10      551.18      6.62 o
   2   3   5      165.82      154.26      4.31 o
   3   3   5       69.17       75.10      4.53 o
   4   3   5      438.58      450.65     18.67 o
   5   3   5        3.44        0.53      4.07 o
   6   3   5      361.07      382.79     14.43 o
   7   3   5        1.51        0.10      4.40 o
  -9   4   5       64.13       56.30      4.65 o
  -8   4   5      110.55      111.06      5.52 o
  -7   4   5        8.76       10.91      2.81 o
  -6   4   5       44.02       45.95      3.63 o
  -5   4   5      108.98      125.44      5.38 o
  -4   4   5      184.83      203.40      7.98 o
  -3   4   5      274.63      309.75      8.27 o
  -2   4   5      664.27      710.39     11.02 o
  -1   4   5      708.55      692.79     21.46 o
   0   4   5       14.28       14.74      1.10 o
   1   4   5      246.06      250.52      3.73 o
   2   4   5       58.60       75.58      2.87 o
   3   4   5       58.17       69.10      4.09 o
   4   4   5       36.18       44.69      5.71 o
   5   4   5        8.29        9.20      4.38 o
   6   4   5        8.41        3.52      4.74 o
   7   4   5        0.76       -4.34      4.55 o
 -10   5   5       45.07       49.41      5.43 o
  -9   5   5       20.73       25.67      5.14 o
  -8   5   5        1.45        0.34      2.68 o
  -7   5   5        0.19       -2.03      2.48 o
  -6   5   5      171.95      200.56      6.75 o
  -5   5   5       43.18       38.75      3.49 o
  -4   5   5      509.62      492.73     22.69 o
  -3   5   5        7.22       13.67      2.24 o
  -2   5   5       35.02       46.57      1.47 o
  -1   5   5      272.94      278.45      5.47 o
   0   5   5      379.55      429.88      5.82 o
   1   5   5      278.54      287.64      3.83 o
   2   5   5      518.49      546.42      8.58 o
   3   5   5       60.50       59.53      4.00 o
   4   5   5      150.08      152.08      7.69 o
   5   5   5        0.03       -4.79      3.38 o
   6   5   5       14.96       13.11      4.34 o
   7   5   5        0.05        4.03      4.31 o
 -10   6   5       24.37       27.56      5.18 o
  -9   6   5        6.81        7.86      3.51 o
  -8   6   5      136.76      134.27      8.78 o
  -7   6   5        5.22        8.10      2.96 o
  -6   6   5      168.50      155.44      6.46 o
  -5   6   5       60.48       45.67      6.70 o
  -4   6   5        0.55        3.60      1.94 o
  -3   6   5     1012.85      990.34     16.14 o
  -2   6   5      699.47      779.33      8.55 o
  -1   6   5     1079.03     1151.23     13.87 o
   0   6   5      905.17     1035.43     12.34 o
   1   6   5       90.22      103.98      2.16 o
   2   6   5      127.47      125.44      3.75 o
   3   6   5       15.65       12.27      2.80 o
   4   6   5       36.57       34.88      5.05 o
   5   6   5        4.55       -1.02      3.58 o
   6   6   5       56.73       55.44      9.29 o
   7   6   5        1.20       -2.01      5.68 o
  -9   7   5        2.76        5.35      4.30 o
  -8   7   5       10.58        3.64      3.48 o
  -7   7   5       10.23       12.05      3.27 o
  -6   7   5       36.27       32.02      3.69 o
  -5   7   5       10.30       11.63      3.14 o
  -4   7   5      338.71      352.54      9.04 o
  -3   7   5       14.17       13.98      2.14 o
  -2   7   5      361.25      386.67      5.32 o
  -1   7   5      115.31      124.00      3.19 o
   0   7   5        1.34        0.02      0.88 o
   1   7   5      142.77      149.86      2.75 o
   2   7   5      198.25      186.89      4.67 o
   3   7   5        0.03        0.91      2.50 o
   4   7   5      123.21      124.98      6.09 o
   5   7   5       32.56       39.62      5.33 o
   6   7   5        0.01       -2.60      4.04 o
   7   7   5       23.01       23.16      6.35 o
  -9   8   5        0.10        1.21      5.05 o
  -8   8   5        7.95        3.15      5.07 o
  -7   8   5        7.95        7.42      3.26 o
  -6   8   5       59.65       57.24      4.61 o
  -5   8   5       64.57       69.34      4.54 o
  -4   8   5       23.80       25.54      3.25 o
  -3   8   5      103.93      118.78      4.88 o
  -2   8   5       16.58       20.82      1.42 o
  -1   8   5      145.94      143.68      3.61 o
   0   8   5      134.93      133.13      2.65 o
   1   8   5      223.35      213.50      3.77 o
   2   8   5       68.36       68.55      3.23 o
   3   8   5      102.37       97.30      5.44 o
   4   8   5        3.46        0.33      2.94 o
   5   8   5       20.54       20.43      4.72 o
   6   8   5       19.76       14.93      6.24 o
  -9   9   5       12.81       17.09     11.36 o
  -8   9   5        2.77        7.43      4.60 o
  -7   9   5        0.62        2.74      3.57 o
  -6   9   5        0.56       -2.94      3.56 o
  -5   9   5       19.55       22.24      3.26 o
  -4   9   5        1.36       -0.40      2.26 o
  -3   9   5       17.94        8.66      1.76 o
  -2   9   5        2.61        0.60      1.03 o
  -1   9   5       13.41       16.37      2.91 o
   0   9   5       23.23       15.64      1.40 o
   1   9   5      109.77      109.19      2.80 o
   2   9   5       20.30       17.96      2.36 o
   3   9   5       32.07       33.79      3.40 o
   4   9   5        8.72        8.08      3.33 o
   5   9   5       33.21       36.18      5.72 o
   6   9   5       63.41       47.28     11.53 o
  -9  10   5        3.19        3.69      4.89 o
  -8  10   5       20.25       12.30      5.20 o
  -7  10   5       77.74       92.81      7.03 o
  -6  10   5      107.01      104.53      7.01 o
  -5  10   5       80.31       77.28     12.27 o
  -4  10   5       96.98       75.94      4.21 o
  -3  10   5        8.51        8.37      1.86 o
  -2  10   5       14.67       16.62      1.98 o
  -1  10   5       81.64       68.89      2.90 o
   0  10   5      280.81      293.70      4.86 o
   1  10   5       32.91       32.82      1.81 o
   2  10   5      218.72      228.11      5.75 o
   3  10   5      579.89      551.47     11.17 o
   4  10   5      147.40      148.72      7.21 o
   5  10   5      481.76      478.81     18.50 o
   6  10   5      128.44      117.62     15.62 o
  -9  11   5       18.81       21.39      6.05 o
  -8  11   5       18.51       18.48      5.57 o
  -7  11   5        8.94        7.55      5.82 o
  -6  11   5       19.48       22.46      4.34 o
  -5  11   5       59.14       73.77      6.03 o
  -4  11   5      395.79      337.37      8.18 o
  -3  11   5      170.37      166.36      4.98 o
  -2  11   5      786.21      663.45      8.68 o
  -1  11   5       10.48       10.62      1.47 o
   0  11   5      355.35      328.19      5.85 o
   1  11   5      579.07      516.96      7.26 o
   2  11   5       73.96       64.59      3.60 o
   3  11   5      408.47      397.12     12.86 o
   4  11   5       69.33       66.48      5.52 o
   5  11   5       10.08        5.02      4.57 o
   6  11   5       16.61       17.49      6.98 o
  -8  12   5        2.53        4.13      5.47 o
  -7  12   5        6.90       -2.38      4.41 o
  -6  12   5        1.02        2.73      3.52 o
  -5  12   5       77.02       50.47      5.50 o
  -4  12   5       14.54        5.18      2.65 o
  -3  12   5        0.02        3.62      1.95 o
  -2  12   5       55.36       29.21      1.92 o
  -1  12   5      370.86      317.83      5.67 o
   0  12   5        0.24       -1.49      1.28 o
   1  12   5      513.46      437.18      6.85 o
   2  12   5      148.35      132.62      6.04 o
   3  12   5      107.51       96.76      4.71 o
   4  12   5      137.98      113.94      8.73 o
   5  12   5       30.29       27.04      5.97 o
  -8  13   5        5.32        9.38      5.62 o
  -7  13   5      137.01      137.50     11.37 o
  -6  13   5        0.10        0.48      3.73 o
  -5  13   5       40.41       43.89      5.37 o
  -4  13   5      154.76      148.13      5.28 o
  -3  13   5      148.04      125.01      5.45 o
  -2  13   5     1039.20      908.30     11.44 o
  -1  13   5      627.99      532.33      8.17 o
   0  13   5     1606.56     1338.60     16.63 o
   1  13   5      322.80      292.22      6.25 o
   2  13   5      559.02      484.73     10.19 o
   3  13   5       63.83       68.32      4.81 o
   4  13   5        7.40        8.25      4.76 o
   5  13   5       31.21       17.51      5.68 o
  -8  14   5        6.40        4.37      5.37 o
  -7  14   5        1.64        4.20      5.30 o
  -6  14   5       12.62       12.41      5.63 o
  -5  14   5      152.91      152.52      8.96 o
  -4  14   5      177.15      154.04      6.63 o
  -3  14   5      477.23      461.75      9.16 o
  -2  14   5      135.82      111.41      3.38 o
  -1  14   5      223.74      212.64      5.42 o
   0  14   5       40.47       50.90      2.88 o
   1  14   5        9.65       14.49      2.21 o
   2  14   5      351.85      346.43     10.17 o
   3  14   5        3.38       -1.85      2.87 o
   4  14   5       99.30       94.77      7.34 o
   5  14   5       10.14       14.54      6.59 o
  -7  15   5        0.08       -3.34      4.82 o
  -6  15   5      192.13      200.83     12.67 o
  -5  15   5       24.46       27.11      4.13 o
  -4  15   5      358.55      335.51      8.41 o
  -3  15   5       23.68       20.73      3.02 o
  -2  15   5      152.77      143.14      5.92 o
  -1  15   5        1.54        1.81      1.69 o
   0  15   5       47.83       45.76      2.85 o
   1  15   5       22.88       14.49      2.50 o
   2  15   5      195.14      206.38      7.49 o
   3  15   5       62.13       44.87      4.55 o
   4  15   5      323.92      309.03     11.94 o
  -7  16   5        8.90       13.53      6.33 o
  -6  16   5       73.04       69.63      8.63 o
  -5  16   5       85.06       75.97      5.82 o
  -4  16   5        0.62       -2.99      2.52 o
  -3  16   5       80.15       74.85      4.35 o
  -2  16   5       57.39       61.62      3.45 o
  -1  16   5       78.83       68.12      3.24 o
   0  16   5       35.76       41.27      4.35 o
   1  16   5       43.53       32.63      3.15 o
   2  16   5        0.82        8.22      3.24 o
   3  16   5        0.03        5.33      4.72 o
   4  16   5       14.03       13.52      4.88 o
  -6  17   5        2.07        4.86     10.45 o
  -5  17   5       25.66       24.95      5.33 o
  -4  17   5        0.66       -4.09      2.58 o
  -3  17   5        0.07       -1.05      2.63 o
  -2  17   5       11.07       10.44      2.26 o
  -1  17   5        7.82       11.41      2.10 o
   0  17   5      176.37      167.39      5.61 o
   1  17   5       23.54       19.42      3.76 o
   2  17   5      256.76      294.71     10.38 o
   3  17   5        2.72        0.12      3.47 o
  -5  18   5       19.74       24.81      3.92 o
  -4  18   5        0.37       -1.47      2.92 o
  -3  18   5       18.31       23.75      3.53 o
  -2  18   5       47.96       41.89      3.26 o
  -1  18   5        0.97        3.52      2.05 o
   0  18   5      116.33      122.06      4.10 o
   1  18   5       18.30       16.49      3.84 o
   2  18   5       16.07       17.60      4.30 o
   3  18   5       53.61       47.99      5.83 o
  -5  19   5        2.82        1.48      3.59 o
  -4  19   5       72.88       69.86      5.63 o
  -3  19   5       43.47       48.75      4.80 o
  -2  19   5      161.99      174.79      8.49 o
  -1  19   5       48.22       56.42      4.87 o
   0  19   5       60.03       83.60      4.68 o
   1  19   5       14.08        8.20      3.71 o
   2  19   5        4.53        6.44      3.92 o
  -3  20   5        7.18        6.09      3.50 o
  -2  20   5        3.18        5.24      3.78 o
  -1  20   5       67.01       86.03      5.62 o
   0  20   5        0.99        4.56      2.89 o
   1  20   5       61.36       70.22      6.27 o
  -9   0   6       23.16       30.36      7.18 o
  -8   0   6       10.32        7.79      8.05 o
  -7   0   6       82.90       91.08     12.91 o
  -6   0   6      411.49      431.74     23.78 o
  -5   0   6        6.63        6.91      3.54 o
  -4   0   6     5533.28     6283.91    192.12 o
  -3   0   6       69.67       59.02      8.75 o
  -2   0   6    12997.34    14664.18    180.64 o
  -1   0   6      763.35      836.17     13.60 o
   0   0   6     4876.04     5541.38     78.54 o
   1   0   6       40.34       53.92      2.64 o
   2   0   6      815.16      787.40     18.93 o
   3   0   6      362.50      352.67     18.14 o
   4   0   6      162.79      175.78     13.89 o
   5   0   6      201.18      171.16     14.81 o
   6   0   6        1.26        6.07      6.36 o
   7   0   6        3.82        8.13      7.31 o
  -9   1   6        1.49        1.77      3.72 o
  -8   1   6       71.40       71.51      7.32 o
  -7   1   6       38.88       44.70      8.29 o
  -6   1   6      653.07      717.13     22.84 o
  -5   1   6       49.59       56.42      5.15 o
  -4   1   6      863.39      848.32     58.18 o
  -3   1   6       41.45       50.52      4.16 o
  -2   1   6      141.03      155.32      4.98 o
  -1   1   6        0.34       -0.71      0.86 o
   0   1   6     1187.29     1322.61     15.18 o
   1   1   6      480.78      494.98      6.02 o
   2   1   6      270.87      286.41      5.79 o
   3   1   6       96.61      101.99      7.41 o
   4   1   6       41.51       40.46      8.98 o
   5   1   6       31.41       35.10      5.98 o
   6   1   6       31.19       35.54      6.16 o
   7   1   6        9.82       11.91      5.50 o
 -10   2   6       61.62       63.82      9.47 o
  -9   2   6       21.55       16.97      5.40 o
  -8   2   6      334.71      360.42     13.64 o
  -7   2   6        4.34        0.51      3.64 o
  -6   2   6      742.40      777.69     28.39 o
  -5   2   6      263.88      264.05      9.76 o
  -4   2   6      664.07      691.92     16.60 o
  -3   2   6      349.29      398.54      7.84 o
  -2   2   6      649.42      770.41      9.42 o
  -1   2   6        8.41        2.62      0.88 o
   0   2   6     2441.92     2756.09     31.95 o
   1   2   6        3.23        2.66      0.77 o
   2   2   6     1725.28     1850.24     32.91 o
   3   2   6       72.25       70.85      7.31 o
   4   2   6      343.78      333.68     12.97 o
   5   2   6        5.44        5.30      4.61 o
   6   2   6       50.55       60.62     11.57 o
   7   2   6      127.55      128.20     10.25 o
 -10   3   6       91.04       94.94     10.90 o
  -9   3   6       25.65       32.07      3.80 o
  -8   3   6      258.89      266.38      8.22 o
  -7   3   6       22.84       31.57      3.51 o
  -6   3   6      180.38      180.47      7.16 o
  -5   3   6       12.81        5.89      2.25 o
  -4   3   6        0.01        0.42      1.23 o
  -3   3   6      204.37      225.39      5.57 o
  -2   3   6       19.47       24.45      1.24 o
  -1   3   6      136.57      162.25      3.38 o
   0   3   6       18.60       18.18      1.35 o
   1   3   6       18.75       24.54      1.26 o
   2   3   6      217.08      245.17      6.25 o
   3   3   6      140.94      124.80      8.25 o
   4   3   6      300.37      292.34     12.52 o
   5   3   6      272.14      290.80     12.99 o
   6   3   6       16.41       11.70      5.22 o
   7   3   6       35.03       27.23      9.16 o
 -10   4   6       83.67       90.66     13.16 o
  -9   4   6       45.86       51.75      6.71 o
  -8   4   6       29.95       30.22      3.75 o
  -7   4   6       35.90       42.21      3.94 o
  -6   4   6       46.15       51.31      4.03 o
  -5   4   6        0.61       -1.07      1.68 o
  -4   4   6       24.57       25.79      2.46 o
  -3   4   6      306.45      326.76     10.64 o
  -2   4   6      369.81      380.31      4.89 o
  -1   4   6      409.79      451.58      6.64 o
   0   4   6      319.85      350.78      4.66 o
   1   4   6       20.85       26.87      2.00 o
   2   4   6      154.89      179.39      4.42 o
   3   4   6       43.33       44.43      3.68 o
   4   4   6      380.13      386.81     11.92 o
   5   4   6        0.17       -4.00      3.74 o
   6   4   6      463.38      469.82     17.24 o
 -10   5   6        5.32       10.88      3.94 o
  -9   5   6       36.85       33.60      4.63 o
  -8   5   6       17.08       18.59      3.56 o
  -7   5   6      169.24      186.02      7.47 o
  -6   5   6        0.21        2.12      2.59 o
  -4   5   6      336.12      331.31      7.95 o
  -3   5   6      115.89      132.17      3.66 o
  -2   5   6      603.12      656.63      8.11 o
  -1   5   6      122.60      126.31      4.42 o
   0   5   6       39.71       54.37      1.76 o
   1   5   6      412.38      420.47      5.69 o
   2   5   6       28.19       32.43      2.39 o
   3   5   6      179.00      193.72      6.80 o
   4   5   6       40.45       37.71      6.29 o
   5   5   6       21.40       21.93      4.68 o
   6   5   6        1.69        6.22      4.56 o
 -10   6   6        0.07        3.00      4.27 o
  -9   6   6        8.65        5.29      5.66 o
  -8   6   6        0.37        2.51      3.07 o
  -7   6   6        0.29        0.63      2.73 o
  -6   6   6       44.20       47.12      6.04 o
  -5   6   6        0.02        0.67      1.78 o
  -4   6   6       59.66       60.33      5.20 o
  -3   6   6        1.32        0.93      1.09 o
  -2   6   6       23.31       20.99      1.54 o
  -1   6   6        8.90        9.70      1.11 o
   0   6   6        9.14       10.05      1.20 o
   1   6   6        0.00       -1.00      0.93 o
   2   6   6       73.97       79.91      4.15 o
   3   6   6       28.59       26.19      3.53 o
   4   6   6       56.35       61.44      5.90 o
   5   6   6       10.76        7.23      4.13 o
   6   6   6       13.18       14.22      5.90 o
  -9   7   6        0.52       -3.59      3.42 o
  -8   7   6        1.23       -5.21      2.95 o
  -7   7   6       50.74       48.15      4.56 o
  -6   7   6        4.48        3.13      2.79 o
  -5   7   6      283.78      295.76      7.79 o
  -4   7   6       40.67       46.52      3.63 o
  -3   7   6      122.29      148.91      4.41 o
  -2   7   6      160.93      175.15      3.03 o
  -1   7   6        0.08       -0.34      0.93 o
   0   7   6      514.22      543.52      7.27 o
   1   7   6        5.38        7.55      1.15 o
   2   7   6      250.32      249.35      5.70 o
   3   7   6        6.72        6.17      2.93 o
   4   7   6       30.23       24.39      5.23 o
   5   7   6       77.39       86.20      7.65 o
   6   7   6        0.27        1.24      4.79 o
  -9   8   6       18.57        8.23      5.73 o
  -8   8   6       29.06       22.10      4.11 o
  -7   8   6      159.00      156.71      7.61 o
  -6   8   6      171.50      181.68      9.56 o
  -5   8   6       13.31       14.79      2.87 o
  -4   8   6      165.63      185.60      8.81 o
  -3   8   6      149.18      165.89      4.39 o
  -2   8   6       45.22       47.51      1.97 o
  -1   8   6      101.21      109.50      5.22 o
   0   8   6       13.06       11.94      1.33 o
   1   8   6        0.36       -0.02      1.34 o
   2   8   6       92.46      102.99      4.03 o
   3   8   6        7.44        8.57      3.03 o
   4   8   6       79.99       89.69     14.53 o
   5   8   6       38.97       43.81      5.97 o
   6   8   6       64.53       51.04      8.01 o
  -9   9   6      108.57      109.21      9.17 o
  -8   9   6      193.43      209.74     12.33 o
  -7   9   6        8.01       12.73      3.56 o
  -6   9   6        0.96       -2.28      2.59 o
  -5   9   6       74.44       74.14      4.82 o
  -4   9   6      142.57      149.69      5.90 o
  -3   9   6        6.68        9.92      1.78 o
  -2   9   6      188.44      193.64      5.10 o
  -1   9   6      108.46      105.18      3.55 o
   0   9   6       14.56       16.33      1.47 o
   1   9   6       19.23       17.38      1.47 o
   2   9   6       38.19       39.98      2.98 o
   3   9   6       39.87       43.55      3.75 o
   4   9   6       30.79       36.99      4.58 o
   5   9   6       26.87       18.79      5.15 o
   6   9   6        0.48        5.08      6.04 o
  -9  10   6        0.00        5.58      5.08 o
  -8  10   6      339.70      339.17     23.33 o
  -7  10   6       19.29        6.64      3.86 o
  -6  10   6      293.15      280.46     11.65 o
  -5  10   6        0.44        0.60      2.72 o
  -4  10   6       27.88       21.43      3.06 o
  -3  10   6       74.02       82.13      3.61 o
  -2  10   6       35.27       40.87      2.02 o
  -1  10   6       10.48        4.66      1.27 o
   0  10   6       45.72       49.14      2.00 o
   1  10   6       38.13       49.28      2.14 o
   2  10   6       26.73       24.13      2.67 o
   3  10   6       14.01       13.49      3.15 o
   4  10   6      265.30      262.55      9.61 o
   5  10   6        0.34       -3.75      7.37 o
   6  10   6      280.08      271.29     20.82 o
  -9  11   6        6.17        7.17      5.52 o
  -8  11   6      162.78      154.74     19.28 o
  -7  11   6        0.30        0.74      3.69 o
  -6  11   6      324.95      284.41     10.94 o
  -5  11   6        0.64        0.20      2.86 o
  -4  11   6       73.84       55.08      3.34 o
  -3  11   6        0.41       -0.69      2.65 o
  -2  11   6       57.73       60.40      2.43 o
  -1  11   6        5.55        2.02      1.31 o
   0  11   6      368.21      324.78      7.13 o
   1  11   6       44.22       42.96      2.57 o
   2  11   6      415.50      372.72      9.10 o
   3  11   6       28.49       26.77      3.12 o
   4  11   6      111.98      113.24      7.08 o
   5  11   6        0.22        2.02      5.92 o
  -8  12   6       98.02      101.41     15.05 o
  -7  12   6       42.38       42.94      6.64 o
  -6  12   6      707.07      670.49     18.17 o
  -5  12   6        0.00        1.16      3.13 o
  -4  12   6     1371.32     1199.79     17.73 o
  -3  12   6       99.04      116.32      4.75 o
  -2  12   6      931.70      739.01      9.72 o
  -1  12   6      174.50      191.42      4.33 o
   0  12   6      306.98      220.34      4.53 o
   1  12   6       29.73       40.44      2.68 o
   2  12   6       30.95       19.29      2.90 o
   3  12   6        3.10       -1.11      2.45 o
   4  12   6       10.02        9.17      5.61 o
   5  12   6        6.67        6.37      6.92 o
  -8  13   6       20.05       15.45      6.17 o
  -7  13   6       41.33       46.96      7.10 o
  -6  13   6       29.07       25.08      4.98 o
  -5  13   6      244.15      235.11      9.54 o
  -4  13   6        0.29        2.35      2.22 o
  -3  13   6      354.15      307.33      7.08 o
  -2  13   6        6.43        3.72      1.49 o
  -1  13   6      145.71      121.76      3.67 o
   0  13   6        0.94        1.41      1.47 o
   1  13   6       32.34       33.70      2.62 o
   2  13   6        6.73       10.04      2.77 o
   3  13   6       23.90       23.00      3.60 o
   4  13   6       13.71        7.27      4.96 o
   5  13   6        5.56       10.24     11.18 o
  -8  14   6      242.77      260.27     14.65 o
  -7  14   6       21.50       18.45     14.49 o
  -6  14   6      473.62      446.00     14.89 o
  -5  14   6      116.55      123.77      6.78 o
  -4  14   6      690.32      611.70     11.31 o
  -3  14   6       75.64       88.37      4.90 o
  -2  14   6      538.29      424.77      7.15 o
  -1  14   6        7.28       10.68      1.85 o
   0  14   6      104.61       80.38      3.73 o
   1  14   6        0.26       -0.85      2.85 o
   2  14   6        0.05        3.32      2.73 o
   3  14   6       13.71       12.44      3.56 o
   4  14   6        0.35       -2.47      3.97 o
  -7  15   6      272.27      250.36     16.64 o
  -6  15   6      101.14       94.77      8.13 o
  -5  15   6      275.60      260.50     16.58 o
  -4  15   6        0.08        3.21      2.56 o
  -3  15   6       98.45       88.86      4.54 o
  -2  15   6      158.29      167.27      5.03 o
  -1  15   6       31.87       27.61      2.55 o
   0  15   6      212.23      203.19      4.62 o
   1  15   6       30.51       14.92      3.39 o
   2  15   6       58.41       59.64      4.96 o
   3  15   6       33.50       27.25      4.15 o
   4  15   6        4.94        8.85      5.66 o
  -7  16   6       68.13       46.80      8.35 o
  -6  16   6       34.21       18.96      5.53 o
  -5  16   6        0.02        4.75      3.40 o
  -4  16   6        0.20        0.55      2.50 o
  -3  16   6       14.88       17.22      2.94 o
  -2  16   6       13.25       12.43      2.34 o
  -1  16   6        0.43        0.53      1.94 o
   0  16   6       68.89       67.18      3.87 o
   1  16   6        1.90        2.62      3.03 o
   2  16   6       32.77       27.44      4.84 o
   3  16   6        0.03       -0.05      3.46 o
  -6  17   6        0.01        7.69      5.01 o
  -5  17   6        0.05        2.77      3.13 o
  -4  17   6        3.73        2.00      2.81 o
  -3  17   6       51.99       38.58      3.89 o
  -2  17   6        5.26        4.64      2.75 o
  -1  17   6      109.57      102.84      4.26 o
   0  17   6       11.41       13.26      2.31 o
   1  17   6       61.50       62.09      5.53 o
   2  17   6       24.65       20.22      4.28 o
   3  17   6       34.20       38.75      4.96 o
  -5  18   6       78.48       83.04      6.86 o
  -4  18   6        0.07        1.38      3.04 o
  -3  18   6       42.03       41.12      5.26 o
  -2  18   6        4.93        8.82      2.48 o
  -1  18   6        1.14        3.43      2.19 o
   0  18   6        0.05       -0.54      2.45 o
   1  18   6        2.09        4.14      3.68 o
   2  18   6       30.50       36.00      5.08 o
  -4  19   6       21.62       20.27      4.03 o
  -3  19   6       14.34       12.49      3.44 o
  -2  19   6       78.73       88.89      5.96 o
  -1  19   6        0.04       -0.95      2.23 o
   0  19   6       92.94      106.31      5.45 o
   1  19   6       15.26       20.12      4.87 o
  -3  20   6       35.29       43.72      4.83 o
  -2  20   6        1.14       -2.01      3.09 o
  -1  20   6       35.89       41.43      3.48 o
   0  20   6       34.42       49.06      4.21 o
 -10   1   7       10.13        0.87      4.51 o
  -9   1   7       45.48       60.08      7.37 o
  -8   1   7      150.64      144.58     16.52 o
  -7   1   7      109.97      126.57     10.79 o
  -6   1   7      311.33      336.26     14.82 o
  -5   1   7      215.37      208.33     21.38 o
  -4   1   7      483.14      536.18     12.15 o
  -3   1   7       63.62       73.27      4.20 o
  -2   1   7      574.37      617.38      6.80 o
  -1   1   7      103.91      110.09      2.66 o
   0   1   7       74.85       70.59      2.07 o
   1   1   7      324.51      342.64      4.70 o
   2   1   7       81.35       94.12      6.00 o
   3   1   7      124.30      149.44      9.37 o
   4   1   7      138.87      134.14      9.63 o
   5   1   7        3.21        2.21      7.43 o
   6   1   7        4.78        9.90      5.72 o
 -10   2   7      141.96      135.30     13.04 o
  -9   2   7       20.23       20.49      4.40 o
  -8   2   7      108.59      112.31      9.05 o
  -7   2   7       57.96       62.47      8.08 o
  -6   2   7       22.15       17.84      5.36 o
  -5   2   7        0.00        1.63      2.07 o
  -4   2   7       36.52       23.04      2.65 o
  -3   2   7      340.44      339.26      6.95 o
  -2   2   7        0.43       -0.42      0.91 o
  -1   2   7      727.30      820.28      9.74 o
   0   2   7      239.95      255.89      3.96 o
   1   2   7      222.72      235.58      3.87 o
   2   2   7      128.65      126.52      5.60 o
   3   2   7        7.82        7.33      4.48 o
   4   2   7       35.45       30.74      6.04 o
   5   2   7        1.82       -2.04      4.82 o
   6   2   7      206.38      177.78     27.65 o
 -10   3   7       14.63       11.84      5.91 o
  -9   3   7       68.08       58.57      9.29 o
  -8   3   7        0.32        1.49      3.33 o
  -7   3   7        9.35        7.65      3.10 o
  -6   3   7       20.29       10.54      2.88 o
  -5   3   7       82.05       27.77     15.11 o
  -4   3   7      108.07       98.27     13.12 o
  -3   3   7      224.45      239.04      4.87 o
  -2   3   7        5.15        2.06      0.97 o
  -1   3   7      175.80      187.82      3.45 o
   0   3   7       40.74       38.14      1.76 o
   1   3   7       58.22       57.08      1.85 o
   2   3   7       59.91       59.15      2.95 o
   3   3   7       12.40       11.63      3.67 o
   4   3   7      148.89      141.75      8.20 o
   5   3   7        2.42        7.06      4.17 o
   6   3   7        2.43        2.24      4.43 o
 -10   4   7       12.16       10.81      3.91 o
  -9   4   7       11.41        4.08      3.45 o
  -8   4   7       32.38       30.65      4.12 o
  -7   4   7        2.18        6.55      2.91 o
  -6   4   7       93.98       87.01      4.79 o
  -5   4   7        0.00        3.00      2.21 o
  -4   4   7       11.31       12.02      3.06 o
  -3   4   7       58.51       79.08      2.73 o
  -2   4   7       16.51       14.52      1.21 o
  -1   4   7      333.39      316.73     11.28 o
   0   4   7       73.16       69.38      2.31 o
   1   4   7      201.04      204.63      3.52 o
   2   4   7      154.02      156.61      4.45 o
   3   4   7        0.86       -0.44      3.37 o
   4   4   7        8.55        7.41      5.44 o
   5   4   7       25.51       23.35      5.11 o
   6   4   7       28.53       24.55      6.66 o
 -10   5   7       11.20        5.36      3.87 o
  -9   5   7        0.04        2.42      3.14 o
  -8   5   7        5.93        9.88      3.85 o
  -7   5   7        6.40        4.57      3.09 o
  -6   5   7        1.13        1.65      2.34 o
  -5   5   7       87.24       76.17      6.06 o
  -4   5   7        0.03       -1.96      1.89 o
  -3   5   7     1035.48      956.68     12.46 o
  -2   5   7      108.70       91.98      2.67 o
  -1   5   7      579.88      539.01     12.97 o
   0   5   7      194.59      170.67      3.05 o
   1   5   7        5.82        5.44      1.04 o
   2   5   7        9.37        4.91      2.03 o
   3   5   7      119.13      121.59     10.52 o
   4   5   7       28.37       24.72      4.86 o
   5   5   7       11.02        7.05      4.24 o
   6   5   7       44.77       31.82      5.99 o
 -10   6   7        0.25       -1.26      3.88 o
  -9   6   7       33.07       28.04      4.25 o
  -8   6   7       98.02       95.84      6.15 o
  -7   6   7        7.95        8.89      3.30 o
  -6   6   7      256.62      272.32      7.86 o
  -5   6   7      399.10      400.19      9.50 o
  -4   6   7      369.64      388.32      7.71 o
  -3   6   7      134.65      151.91      3.76 o
  -2   6   7      216.54      201.39      3.48 o
  -1   6   7      297.07      244.02      8.69 o
   0   6   7        1.99        2.30      1.31 o
   1   6   7      268.07      259.72      6.52 o
   2   6   7       39.67       45.63      2.98 o
   3   6   7        2.93        3.76      3.64 o
   4   6   7       37.72       42.71      5.58 o
   5   6   7       52.31       55.17      6.60 o
   6   6   7       23.56       21.12      5.71 o
 -10   7   7       92.89       89.53      7.18 o
  -9   7   7        4.15       -0.87      5.12 o
  -8   7   7       60.23       62.84      5.41 o
  -7   7   7      165.33      173.01      7.85 o
  -6   7   7        0.82       -0.35      2.32 o
  -5   7   7       74.30       86.63      5.02 o
  -4   7   7       52.11       60.22      3.38 o
  -3   7   7      111.63       95.58      3.70 o
  -2   7   7      135.36      140.99      3.15 o
  -1   7   7       37.31       38.27      2.47 o
   0   7   7       22.03       26.82      1.81 o
   1   7   7      195.45      196.83      4.65 o
   2   7   7       14.21       10.92      2.26 o
   3   7   7      165.04      177.80      7.28 o
   4   7   7       15.72       17.68      7.84 o
   5   7   7        8.25       12.73      4.98 o
   6   7   7        2.96        7.49      8.37 o
  -9   8   7       28.96       20.55      4.88 o
  -8   8   7        7.61        4.75      3.44 o
  -7   8   7        9.54        8.56      3.69 o
  -6   8   7        0.87       -1.11      2.83 o
  -5   8   7       44.17       41.29      3.82 o
  -4   8   7       53.89       60.32      4.47 o
  -3   8   7       34.49       27.40      1.69 o
  -2   8   7      433.62      410.77      5.77 o
  -1   8   7       85.80       92.75      3.97 o
   0   8   7      618.12      569.67      7.84 o
   1   8   7       47.54       48.10      3.52 o
   2   8   7      112.97      114.48      4.51 o
   3   8   7        0.02        1.66      3.70 o
   4   8   7       84.88       77.25      7.03 o
   5   8   7        7.91       14.94      5.04 o
  -9   9   7        2.74        1.37      4.79 o
  -8   9   7       47.11       43.54      5.08 o
  -7   9   7        5.03        8.37      3.41 o
  -6   9   7       32.70       30.11      3.77 o
  -5   9   7        7.31        3.86      2.64 o
  -4   9   7       33.82       33.68      2.89 o
  -3   9   7       16.78       14.16      1.76 o
  -2   9   7       47.76       43.94      2.12 o
  -1   9   7       53.34       48.16      2.67 o
   0   9   7       45.78       44.61      2.28 o
   1   9   7       52.28       51.66      2.74 o
   2   9   7      517.36      490.16      9.27 o
   3   9   7      175.58      172.77      6.51 o
   4   9   7      331.23      332.78     12.81 o
   5   9   7      137.89      125.82     12.39 o
  -9  10   7        5.67        1.65      5.12 o
  -8  10   7        4.65        5.27      4.28 o
  -7  10   7        8.12        2.43      3.96 o
  -6  10   7        9.86        4.30      3.05 o
  -5  10   7        3.96       -0.34      2.61 o
  -4  10   7       76.53       77.71      3.55 o
  -3  10   7        4.28        4.17      1.36 o
  -2  10   7      100.19       98.98      2.98 o
  -1  10   7       54.71       65.52      2.71 o
   0  10   7        4.27        3.25      1.52 o
   1  10   7      216.30      197.50      4.68 o
   2  10   7        3.23        1.46      2.26 o
   3  10   7      109.03      110.38      5.74 o
   4  10   7       90.02       95.34      8.12 o
   5  10   7        0.50        6.67      6.53 o
  -9  11   7        9.32        4.73      5.39 o
  -8  11   7        7.49        2.29      4.11 o
  -7  11   7        9.46        8.61      4.57 o
  -6  11   7      100.64       98.78      7.53 o
  -5  11   7       14.15       12.62      3.72 o
  -4  11   7      140.02      123.58      6.53 o
  -3  11   7       72.79       69.22      3.67 o
  -2  11   7       33.46       33.02      2.13 o
  -1  11   7      239.97      211.64      4.59 o
   0  11   7      180.82      157.14      4.40 o
   1  11   7      180.97      160.40      4.43 o
   2  11   7       18.89       17.91      2.93 o
   3  11   7        7.35        3.43      2.66 o
   4  11   7       20.94       18.30      5.83 o
   5  11   7        0.07       -7.71      6.16 o
  -8  12   7       43.00       38.71      7.00 o
  -7  12   7       34.29       23.32      5.16 o
  -6  12   7       11.72        8.77      5.26 o
  -5  12   7       43.96       37.14      4.71 o
  -4  12   7       89.02       76.53      4.08 o
  -3  12   7        3.41        6.28      2.20 o
  -2  12   7      107.82       77.85      4.06 o
  -1  12   7       82.62       57.71      2.77 o
   0  12   7       15.32       14.35      2.02 o
   1  12   7       10.78        4.76      2.11 o
   2  12   7       60.37       52.90      3.89 o
   3  12   7        0.02       -1.61      2.65 o
   4  12   7        0.02        0.81      6.58 o
  -8  13   7       17.72       13.07      8.06 o
  -7  13   7       20.97       26.35      5.29 o
  -6  13   7       52.19       45.80      6.07 o
  -5  13   7       61.86       46.33      4.35 o
  -4  13   7        9.34        5.92      2.51 o
  -3  13   7      454.04      378.26      8.07 o
  -2  13   7       58.76       57.77      2.81 o
  -1  13   7      246.85      214.01      5.25 o
   0  13   7       42.67       34.95      2.55 o
   1  13   7       18.97       17.38      3.09 o
   2  13   7       18.86       20.71      3.19 o
   3  13   7       24.84       27.47      3.48 o
   4  13   7       36.97       41.04      5.24 o
  -8  14   7       16.36        8.48      5.99 o
  -7  14   7        6.04        7.16      4.67 o
  -6  14   7        7.15        3.47      6.11 o
  -5  14   7      116.37      109.78      6.10 o
  -4  14   7        8.21        4.27      2.42 o
  -3  14   7        3.56        7.34      2.58 o
  -2  14   7        8.03        1.45      1.63 o
  -1  14   7      147.25      127.03      4.29 o
   0  14   7        5.15        5.06      1.91 o
   1  14   7       45.71       40.19      4.09 o
   2  14   7        0.95        4.52      2.92 o
   3  14   7        1.14       -1.09      3.30 o
   4  14   7        6.12        6.60      4.65 o
  -7  15   7       28.22       20.77      5.52 o
  -6  15   7        7.45        5.69      5.93 o
  -5  15   7        5.15        7.65      3.41 o
  -4  15   7       67.41       70.62      5.54 o
  -3  15   7       20.30       18.92      2.93 o
  -2  15   7       36.97       36.64      2.56 o
  -1  15   7       21.30       19.48      2.42 o
   0  15   7       15.62       18.24      2.33 o
   1  15   7      197.44      175.15     12.57 o
   2  15   7        5.39        3.89      5.06 o
   3  15   7       22.93       14.19      3.85 o
  -7  16   7       19.71       23.74      8.96 o
  -6  16   7       70.51       67.35      7.42 o
  -5  16   7        1.36       -0.15      2.77 o
  -4  16   7       12.47        8.10      2.83 o
  -3  16   7        1.04        1.40      2.60 o
  -2  16   7        8.18        5.95      1.88 o
  -1  16   7       15.75       18.61      2.52 o
   0  16   7        9.01       10.89      2.20 o
   1  16   7       46.50       42.87      4.42 o
   2  16   7       23.60       30.17      4.79 o
   3  16   7      187.04      193.33     12.57 o
  -6  17   7        6.13       12.51      6.57 o
  -5  17   7       20.61       25.46      3.94 o
  -4  17   7       21.43       20.75      4.17 o
  -3  17   7        2.53        3.05      2.80 o
  -2  17   7        0.02        1.36      2.27 o
  -1  17   7       27.32       29.29      2.84 o
   0  17   7       12.18        8.90      2.67 o
   1  17   7       37.54       52.14      5.42 o
   2  17   7        1.00        5.97      4.04 o
  -5  18   7        2.79        1.51      3.36 o
  -4  18   7        0.00       -1.14      3.90 o
  -3  18   7        0.02        0.08      2.87 o
  -2  18   7       57.61       55.57      3.99 o
  -1  18   7        5.94        9.79      2.45 o
   0  18   7        0.02        0.80      2.63 o
   1  18   7        8.75        2.52      3.66 o
  -4  19   7      180.02      174.75      7.58 o
  -3  19   7       50.56       62.70      4.96 o
  -2  19   7        1.43       -0.19      3.23 o
  -1  19   7        6.42       12.27      2.71 o
   0  19   7       59.27       61.92      5.03 o
 -10   0   8       66.85       61.15      9.96 o
  -9   0   8       81.16       82.51     15.01 o
  -8   0   8       80.21       83.89     14.14 o
  -7   0   8       30.16       10.31      7.63 o
  -6   0   8        1.41       -3.13      3.38 o
  -5   0   8       41.91       18.51     20.58 o
  -4   0   8      623.40      683.41     20.26 o
  -3   0   8      571.93      602.44     10.97 o
  -2   0   8     1763.90     1848.46     25.33 o
  -1   0   8      144.37      177.15      5.11 o
   0   0   8      827.65      826.46     12.83 o
   1   0   8      408.44      418.09     10.88 o
   2   0   8      156.54      163.38      8.07 o
   3   0   8      527.79      562.20     26.38 o
   4   0   8        0.35        0.23      7.23 o
   5   0   8       32.92       30.64      9.51 o
   6   0   8       66.80       66.82     12.49 o
 -10   1   8        1.82       -0.06      3.23 o
  -9   1   8       10.19       10.49      5.49 o
  -8   1   8        6.14        0.86      5.36 o
  -7   1   8       23.92       34.89      6.98 o
  -6   1   8      164.53      193.29      7.72 o
  -5   1   8       38.67       23.45      8.63 o
  -4   1   8      283.20      291.39      8.30 o
  -3   1   8       62.90       76.65      2.85 o
  -2   1   8       11.65       10.21      1.22 o
  -1   1   8      243.12      217.51      7.39 o
   0   1   8       32.91       36.18      2.14 o
   1   1   8      164.02      174.47      4.81 o
   2   1   8       25.12       20.59      3.07 o
   3   1   8       34.16       36.91      8.38 o
   4   1   8       36.73       38.61      6.98 o
   5   1   8       76.26       85.92      9.74 o
   6   1   8        0.03       -5.73      5.49 o
 -10   2   8      111.14      125.05      7.11 o
  -9   2   8       20.51       22.83      4.05 o
  -8   2   8        2.79        1.11      5.60 o
  -7   2   8      184.36      222.63     28.57 o
  -6   2   8       51.03       57.73      5.90 o
  -5   2   8      463.83      443.38     12.76 o
  -4   2   8       51.72       52.53      3.45 o
  -3   2   8       20.47       26.73      1.91 o
  -2   2   8      130.91      144.08      3.35 o
  -1   2   8       56.63       49.91      4.06 o
   0   2   8      271.45      282.47      4.40 o
   1   2   8        0.00       -1.56      1.08 o
   2   2   8       39.68       47.00      3.27 o
   3   2   8        4.10        4.81      3.72 o
   4   2   8        0.86        5.03      5.54 o
   5   2   8      116.01      110.75     10.59 o
   6   2   8       70.12       65.94      8.48 o
 -10   3   8      185.48      199.33     10.84 o
  -9   3   8        0.54        4.38      3.42 o
  -8   3   8      507.58      521.24     13.27 o
  -7   3   8       23.62       32.08      6.96 o
  -6   3   8      284.73      282.11      8.65 o
  -5   3   8        0.19        1.01      1.97 o
  -4   3   8      207.50      194.72      5.17 o
  -3   3   8       86.49       83.07      2.97 o
  -2   3   8      260.59      260.92      3.88 o
  -1   3   8        0.28       -0.50      0.93 o
   0   3   8        8.09        9.82      1.30 o
   1   3   8        9.97        7.32      1.34 o
   2   3   8       23.31       21.17      3.07 o
   3   3   8       15.36       18.83      4.34 o
   4   3   8      114.15      106.41      7.87 o
   5   3   8       10.43        9.00      4.78 o
   6   3   8      501.06      497.29     16.47 o
 -10   4   8       16.20       13.66      4.11 o
  -9   4   8       88.07       92.46      6.48 o
  -8   4   8      160.04      167.30      7.81 o
  -7   4   8      141.08      130.61      6.80 o
  -6   4   8      365.99      365.40     10.21 o
  -5   4   8       37.60       40.13      4.05 o
  -4   4   8       50.90       37.71      3.99 o
  -3   4   8       77.54       82.94      2.29 o
  -2   4   8        3.07        1.51      0.95 o
  -1   4   8       45.17       42.32     10.27 o
   0   4   8        5.09        3.91      1.24 o
   1   4   8       50.15       49.61      2.29 o
   2   4   8      331.05      321.03      7.60 o
   3   4   8      158.50      156.58     12.68 o
   4   4   8     1019.79      986.42     23.62 o
   5   4   8       36.94       40.41      5.97 o
 -10   5   8       45.24       46.71      9.62 o
  -9   5   8       26.48       31.40      4.43 o
  -8   5   8        0.01       -3.28      3.14 o
  -7   5   8        0.00       -3.66      2.81 o
  -6   5   8      571.12      568.16     12.35 o
  -5   5   8        8.69        7.01      3.89 o
  -4   5   8     1377.17     1345.84     19.77 o
  -3   5   8       33.61       34.31      1.65 o
  -2   5   8      808.83      788.17      9.64 o
  -1   5   8       41.12       14.38      7.21 o
   0   5   8     1240.50     1225.96     14.15 o
   1   5   8      201.34      204.02      4.34 o
   2   5   8     1941.00     1944.71     25.59 o
   3   5   8       21.59       19.65      5.69 o
   4   5   8      832.49      825.42     21.15 o
   5   5   8       11.78       13.07      5.20 o
 -10   6   8        4.31        2.04      6.37 o
  -9   6   8        1.59        1.37      3.51 o
  -8   6   8      109.81       95.13      6.41 o
  -7   6   8       35.52       35.44      5.04 o
  -6   6   8       27.82       20.90      3.31 o
  -5   6   8       89.51       85.22      5.07 o
  -4   6   8      218.58      212.67      7.39 o
  -3   6   8       56.12       50.89      2.13 o
  -2   6   8      147.80      116.03      2.86 o
  -1   6   8      463.80      270.17     26.73 o
   0   6   8      262.29      273.64      4.87 o
   1   6   8      132.99      139.62      4.69 o
   2   6   8      357.26      352.66      8.12 o
   3   6   8        0.38        3.07      3.95 o
   4   6   8       58.73       62.54      6.75 o
   5   6   8        7.22       15.17      5.23 o
 -10   7   8        0.00       -0.06      4.07 o
  -9   7   8       23.44       23.16      4.50 o
  -8   7   8        5.24        3.56      3.50 o
  -7   7   8       69.15       60.76      5.29 o
  -6   7   8       16.34       11.26      3.38 o
  -5   7   8       49.11       49.04      4.11 o
  -4   7   8      269.82      288.77      5.96 o
  -3   7   8      345.08      309.46      5.22 o
  -2   7   8     3527.46     3362.74     33.06 o
  -1   7   8        7.46       11.39      1.39 o
   0   7   8     4676.54     4552.25     46.48 o
   1   7   8      160.14      147.86      3.86 o
   2   7   8     1818.06     1747.83     23.66 o
   3   7   8       17.84       13.65      3.71 o
   4   7   8      471.62      477.99     21.05 o
   5   7   8       19.72       14.62      5.60 o
  -9   8   8       33.79       38.66      5.33 o
  -8   8   8       23.01       22.37      4.33 o
  -7   8   8       93.17       94.70      6.42 o
  -6   8   8      290.53      290.53      8.79 o
  -5   8   8      526.40      535.23     13.59 o
  -4   8   8     1210.88     1179.03     16.01 o
  -3   8   8       73.82       76.56      3.25 o
  -2   8   8      961.82      890.12      9.96 o
  -1   8   8       25.57       20.92      1.57 o
   0   8   8        0.48       -0.55      1.42 o
   1   8   8       51.02       49.82      3.32 o
   2   8   8      309.54      332.53      7.53 o
   3   8   8      315.84      318.75      9.83 o
   4   8   8      170.19      164.52     12.78 o
   5   8   8      111.59      105.68      9.00 o
  -9   9   8       80.44       73.77      6.61 o
  -8   9   8       59.19       61.71      7.09 o
  -7   9   8      266.65      273.64     12.35 o
  -6   9   8      132.80      123.67      6.52 o
  -5   9   8        1.32       -0.08      2.61 o
  -4   9   8      148.30      137.22      4.52 o
  -3   9   8      223.29      226.87      4.57 o
  -2   9   8       35.42       31.78      1.94 o
  -1   9   8       17.94       18.50      1.71 o
   0   9   8      117.85      100.76      4.41 o
   1   9   8       51.72       44.02      3.29 o
   2   9   8      682.77      682.00     11.89 o
   3   9   8        0.08       -1.77      3.40 o
   4   9   8      865.47      884.96     23.03 o
   5   9   8       37.04       39.56      7.88 o
  -9  10   8       71.83       77.62      8.68 o
  -8  10   8        3.44       -1.36      3.49 o
  -7  10   8        2.68       -0.09      3.25 o
  -6  10   8       68.43       66.03      5.12 o
  -5  10   8       44.86       43.80      4.29 o
  -4  10   8      109.15      101.36      4.11 o
  -3  10   8        8.41        8.56      1.66 o
  -2  10   8      200.79      177.24      4.01 o
  -1  10   8      197.54      195.32      4.52 o
   0  10   8      302.80      270.46      5.62 o
   1  10   8       70.22       69.39      4.18 o
   2  10   8       44.31       45.91      3.61 o
   3  10   8        9.00       10.41      3.26 o
   4  10   8      101.38       82.76      8.23 o
  -9  11   8       38.96       43.05      7.35 o
  -8  11   8       99.34       97.48      9.78 o
  -7  11   8        1.35        6.65      4.37 o
  -6  11   8       39.57       35.44      4.99 o
  -5  11   8        0.01        0.38      3.07 o
  -4  11   8       38.54       32.55      2.98 o
  -3  11   8        3.01        3.18      1.60 o
  -2  11   8       82.53       81.82      3.11 o
  -1  11   8       10.58       11.43      1.76 o
   0  11   8       14.99       20.61      2.14 o
   1  11   8       42.60       48.09      3.81 o
   2  11   8        7.02        2.14      2.59 o
   3  11   8        9.67       10.45      3.04 o
   4  11   8        6.45       -4.31      4.89 o
  -8  12   8       17.33       16.20      5.07 o
  -7  12   8       19.15       18.47      5.27 o
  -6  12   8        1.42       -0.49      3.69 o
  -5  12   8       19.38       28.87      3.81 o
  -4  12   8       35.74       43.60      3.54 o
  -3  12   8        2.90        6.89      2.32 o
  -2  12   8       11.36       11.26      1.83 o
  -1  12   8        0.04        2.11      1.62 o
   0  12   8        6.14        6.25      2.20 o
   1  12   8        3.62        0.02      2.53 o
   2  12   8        1.40       -1.02      2.55 o
   3  12   8        9.11        8.25      3.10 o
   4  12   8       26.53       26.77      8.20 o
  -8  13   8       12.88       14.15      5.41 o
  -7  13   8        1.60       -2.22      4.04 o
  -6  13   8       41.37       42.93      5.37 o
  -5  13   8        4.62       -0.13      2.90 o
  -4  13   8        0.01       -4.00      2.16 o
  -3  13   8        0.52        3.45      2.45 o
  -2  13   8       35.04       32.43      2.39 o
  -1  13   8       21.28       20.50      2.15 o
   0  13   8        0.41       -1.07      1.73 o
   1  13   8       40.95       34.14      4.06 o
   2  13   8       61.97       70.60      5.49 o
   3  13   8        4.84        5.93      3.13 o
  -7  14   8        0.19       -2.41      4.31 o
  -6  14   8       74.16       74.51      6.79 o
  -5  14   8       21.26       21.23      3.80 o
  -4  14   8       75.25       61.25      4.10 o
  -3  14   8       90.45      109.30      5.21 o
  -2  14   8        4.29        6.22      1.93 o
  -1  14   8       60.96       70.35      3.23 o
   0  14   8       89.50       94.46      3.79 o
   1  14   8        2.40        1.74      3.17 o
   2  14   8       38.01       38.96      4.14 o
   3  14   8       58.83       64.54      6.88 o
  -7  15   8       34.27       33.10      6.42 o
  -6  15   8       32.24       30.10      6.93 o
  -5  15   8       40.62       43.40      3.99 o
  -4  15   8       20.17       20.49      3.14 o
  -3  15   8       13.52       20.84      3.91 o
  -2  15   8       49.36       52.40      3.13 o
  -1  15   8        9.41       13.81      2.15 o
   0  15   8       11.44       12.99      3.20 o
   1  15   8       51.71       54.80      4.84 o
   2  15   8        0.33        1.94      3.31 o
   3  15   8        0.88       -0.34      3.65 o
  -6  16   8      106.99      121.43      9.50 o
  -5  16   8        6.73       10.47      3.23 o
  -4  16   8       26.55       31.47      3.67 o
  -3  16   8        0.14       -1.12      2.68 o
  -2  16   8        2.50        4.09      2.01 o
  -1  16   8       15.81       18.83      2.35 o
   0  16   8       10.03       15.01      2.80 o
   1  16   8        0.03        4.48      3.36 o
   2  16   8        0.01        3.25      3.88 o
  -6  17   8      200.47      210.70      9.72 o
  -5  17   8        2.92        3.36      3.13 o
  -4  17   8      133.67      143.40      6.85 o
  -3  17   8       29.84       44.81      4.27 o
  -2  17   8        3.68        2.98      2.49 o
  -1  17   8        1.53        2.69      2.26 o
   0  17   8        4.98        5.55      2.67 o
   1  17   8       89.40      105.99      7.08 o
  -5  18   8        1.89        5.59      3.34 o
  -4  18   8      319.52      369.99     10.14 o
  -3  18   8       32.44       34.55      4.43 o
  -2  18   8      148.29      165.94      6.02 o
  -1  18   8      271.90      329.19      7.42 o
   0  18   8       26.95       28.58      4.59 o
  -3  19   8      111.21      138.48      7.52 o
  -2  19   8      685.92      785.02     17.32 o
  -1  19   8       70.59       83.66      4.27 o
 -10   1   9       42.07       43.06      5.28 o
  -9   1   9        6.68       18.77      7.09 o
  -8   1   9        5.64       12.45      6.29 o
  -7   1   9       24.68       24.65      6.39 o
  -6   1   9       20.01       25.43      4.08 o
  -5   1   9       39.68       38.48      4.04 o
  -4   1   9      109.68      103.72      3.00 o
  -3   1   9      600.08      613.62      6.98 o
  -2   1   9        4.65        5.42      1.22 o
  -1   1   9      690.40      360.61     14.47 o
   0   1   9      238.60      222.58      4.05 o
   1   1   9      106.14      125.16      6.39 o
   2   1   9      354.44      330.59      7.98 o
   3   1   9        5.05        3.64      4.07 o
   4   1   9       47.45       32.09      5.70 o
   5   1   9       48.79       35.19      6.14 o
 -10   2   9      195.36      205.38      9.34 o
  -9   2   9      158.82      149.01      7.86 o
  -8   2   9      233.21      235.94     10.15 o
  -7   2   9        2.19        3.48      3.54 o
  -6   2   9      393.54      389.57     10.64 o
  -5   2   9      227.17      220.34      9.64 o
  -4   2   9      208.49      213.36      4.67 o
  -3   2   9      187.50      201.92      3.21 o
  -2   2   9       34.30       32.32      1.75 o
  -1   2   9       27.96       23.62      1.88 o
   0   2   9       76.76       76.79      2.55 o
   1   2   9      156.78      155.49      5.26 o
   2   2   9       94.86       82.62      4.37 o
   3   2   9       67.70       73.06      6.78 o
   4   2   9      509.47      504.85     16.05 o
   5   2   9       38.20       38.98      6.91 o
 -10   3   9      165.06      169.40      8.62 o
  -9   3   9      102.26      107.37      7.00 o
  -8   3   9       35.99       39.85      4.80 o
  -7   3   9      494.40      496.04     12.88 o
  -6   3   9        4.58        3.72      2.76 o
  -5   3   9      314.75      327.54      9.51 o
  -4   3   9      241.02      231.88      5.18 o
  -3   3   9       18.74       22.95      1.33 o
  -2   3   9      520.68      539.62      7.02 o
  -1   3   9        1.41        2.18      1.29 o
   0   3   9        5.18        2.93      1.32 o
   1   3   9       18.11       15.62      2.58 o
   2   3   9      214.26      206.04      6.41 o
   3   3   9       10.64        3.59      4.27 o
   4   3   9      125.33      101.00     13.33 o
   5   3   9       84.98       79.57     13.37 o
 -10   4   9      548.52      559.62     15.19 o
  -9   4   9       12.27       11.65      4.07 o
  -8   4   9     1066.45     1049.76     21.99 o
  -7   4   9      190.69      180.27      7.69 o
  -6   4   9      524.46      501.68     12.74 o
  -5   4   9      354.04      341.81      9.90 o
  -4   4   9       76.59       74.92      3.11 o
  -3   4   9       89.16       84.11      2.67 o
  -2   4   9      577.27      578.21      7.44 o
  -1   4   9        4.49        1.34      1.09 o
   0   4   9     1921.12     1898.66     20.87 o
   1   4   9      150.59      149.65      4.88 o
   2   4   9     1536.98     1546.94     23.38 o
   3   4   9      273.39      269.63     13.14 o
   4   4   9      451.04      452.65     15.28 o
   5   4   9       52.32       47.79      6.92 o
 -10   5   9       10.89        7.45      5.15 o
  -9   5   9       15.64       12.00      4.21 o
  -8   5   9      369.55      371.95     11.72 o
  -7   5   9      170.88      165.67      7.19 o
  -6   5   9     1121.04     1070.17     19.49 o
  -5   5   9      943.66      904.14     18.74 o
  -4   5   9      214.21      186.73      5.06 o
  -3   5   9      818.90      822.23      9.54 o
  -2   5   9      603.15      571.29      6.97 o
  -1   5   9        8.90       19.26      1.56 o
   0   5   9      973.32      922.42     11.44 o
   1   5   9      104.24       96.77      4.22 o
   2   5   9      121.22      118.69      5.31 o
   3   5   9        2.42        4.38      4.30 o
   4   5   9       11.16       12.40      5.20 o
   5   5   9        7.10        5.75      4.98 o
 -10   6   9       21.15       14.56      4.61 o
  -9   6   9       44.43       51.10      7.71 o
  -8   6   9      153.58      155.89      8.32 o
  -7   6   9        8.51        6.28      3.06 o
  -6   6   9     1673.82     1666.45     27.54 o
  -5   6   9      237.67      213.90      7.24 o
  -4   6   9     6405.66     6175.61     68.95 o
  -3   6   9     1573.11     1455.94     14.92 o
  -2   6   9     6245.51     5848.93     50.87 o
  -1   6   9     1501.73     1428.59     18.62 o
   0   6   9     1623.54     1533.47     17.49 o
   1   6   9      185.44      201.67      5.71 o
   2   6   9      187.14      179.92      6.26 o
   3   6   9        3.05        7.74      3.51 o
   4   6   9      110.47      118.81      8.92 o
   5   6   9        9.39        5.95      7.45 o
  -9   7   9      128.16      121.34     11.01 o
  -8   7   9      145.95      149.26      7.93 o
  -7   7   9      211.68      207.99      8.21 o
  -6   7   9      560.37      570.34     12.99 o
  -5   7   9       38.56       35.81      5.08 o
  -4   7   9      252.02      259.91      7.10 o
  -3   7   9       94.39       99.29      3.48 o
  -2   7   9       82.11       85.63      2.52 o
  -1   7   9      639.42      618.48      9.54 o
   0   7   9      184.37      194.20      4.32 o
   1   7   9      520.59      503.42      9.54 o
   2   7   9        0.02        1.33      2.61 o
   3   7   9       73.79       72.25      7.13 o
   4   7   9       22.13       23.35      5.67 o
  -9   8   9        6.27        3.94      4.08 o
  -8   8   9      592.87      602.42     15.63 o
  -7   8   9      146.18      144.05     10.05 o
  -6   8   9     1256.10     1215.82     21.87 o
  -5   8   9      613.62      574.35     12.78 o
  -4   8   9     1494.61     1394.02     18.47 o
  -3   8   9      405.94      374.04      7.32 o
  -2   8   9     2223.25     1988.86     20.88 o
  -1   8   9      249.52      248.83      5.74 o
   0   8   9     2492.58     2405.75     27.76 o
   1   8   9      286.36      290.16      7.11 o
   2   8   9      978.04      958.17     16.66 o
   3   8   9       80.71       87.76      6.26 o
   4   8   9       91.88       85.88      8.33 o
  -9   9   9        0.76       -4.61      3.73 o
  -8   9   9      592.70      595.72     15.76 o
  -7   9   9       38.15       34.79      4.44 o
  -6   9   9      502.42      496.90     12.34 o
  -5   9   9       11.54        7.55      3.16 o
  -4   9   9      477.88      450.01      8.24 o
  -3   9   9      411.08      387.02      6.45 o
  -2   9   9      202.69      180.01      3.92 o
  -1   9   9      592.92      535.10      8.82 o
   0   9   9       64.49       57.91      2.91 o
   1   9   9      602.79      568.51     11.20 o
   2   9   9      422.40      421.02      9.11 o
   3   9   9      524.54      535.73     11.73 o
   4   9   9      147.33      157.15     12.89 o
  -9  10   9       97.84      107.49      7.84 o
  -8  10   9      249.38      249.06     10.79 o
  -7  10   9       79.81       81.94      6.00 o
  -6  10   9      489.73      469.40     12.08 o
  -5  10   9        5.43        6.71      2.67 o
  -4  10   9      680.98      643.18     10.56 o
  -3  10   9       13.56       11.67      1.78 o
  -2  10   9      228.39      218.26      4.81 o
  -1  10   9        3.62        0.94      1.70 o
   0  10   9       70.88       79.64      3.35 o
   1  10   9       10.94       10.32      3.41 o
   2  10   9      253.36      260.29     10.71 o
   3  10   9       48.13       41.75      5.99 o
   4  10   9      283.55      298.51     13.63 o
  -9  11   9        8.51       14.90      5.45 o
  -8  11   9      271.97      254.84     12.21 o
  -7  11   9       84.83       79.00      8.27 o
  -6  11   9      376.97      356.16     10.67 o
  -5  11   9      200.84      196.79      6.63 o
  -4  11   9       65.39       66.30      4.15 o
  -3  11   9      122.84      117.77      3.88 o
  -2  11   9       10.12        6.24      1.82 o
  -1  11   9      169.35      150.68      4.61 o
   0  11   9        0.11       -2.21      1.68 o
   1  11   9      162.38      170.88     10.93 o
   2  11   9        0.45        0.71      3.10 o
   3  11   9       58.22       58.29      5.00 o
  -8  12   9      132.08      131.34      9.68 o
  -7  12   9       13.61       18.99      5.31 o
  -6  12   9       59.00       65.86      6.33 o
  -5  12   9        0.69        2.70      2.96 o
  -4  12   9        2.12        2.34      2.35 o
  -3  12   9        3.31       -0.47      2.20 o
  -2  12   9       36.88       37.25      2.69 o
  -1  12   9        9.29       10.21      2.12 o
   0  12   9       89.88       89.16      3.63 o
   1  12   9       10.28        7.63      3.19 o
   2  12   9       15.15       14.07      3.40 o
   3  12   9       27.23       25.80      4.08 o
  -8  13   9       99.70       93.74     12.44 o
  -7  13   9        0.02        1.13      4.35 o
  -6  13   9       14.51       15.68      4.59 o
  -5  13   9       59.53       57.91      4.12 o
  -4  13   9        5.89        9.44      2.74 o
  -3  13   9       92.49       77.87      4.59 o
  -2  13   9       24.35       30.77      2.63 o
  -1  13   9        3.51        4.02      1.99 o
   0  13   9        0.20        1.84      1.85 o
   1  13   9        0.27        5.95      3.01 o
   2  13   9        8.46        7.58      3.48 o
   3  13   9       17.68       17.60      4.19 o
  -7  14   9       55.30       57.46      7.15 o
  -6  14   9       28.54       26.61      5.25 o
  -5  14   9       18.43       18.73      3.89 o
  -4  14   9        2.64        5.47      2.70 o
  -3  14   9       28.22       28.87      3.74 o
  -2  14   9       16.87       17.26      2.33 o
  -1  14   9       14.45       14.87      2.40 o
   0  14   9        0.94        0.91      2.27 o
   1  14   9       19.39       19.85      5.17 o
   2  14   9        0.74        4.81      3.51 o
  -7  15   9       13.86        7.26     10.38 o
  -6  15   9       72.54       72.48     13.51 o
  -5  15   9       53.63       52.75      4.28 o
  -4  15   9      143.97      139.63      6.08 o
  -3  15   9        2.57        4.55      3.13 o
  -2  15   9       25.00       22.08      2.95 o
  -1  15   9       73.36       82.63      3.95 o
   0  15   9        0.03        0.93      2.37 o
   1  15   9       15.84       24.54      4.13 o
   2  15   9        8.28        7.06      3.83 o
  -6  16   9       10.40       10.82      3.97 o
  -5  16   9       37.21       42.56      4.16 o
  -4  16   9        7.40        2.19      3.97 o
  -3  16   9      105.85      108.50      6.48 o
  -2  16   9       37.34       39.07      3.52 o
  -1  16   9       16.75       20.10      2.69 o
   0  16   9       58.97       64.04      4.18 o
   1  16   9       47.33       45.47      4.99 o
  -5  17   9       73.13       72.94      5.15 o
  -4  17   9        2.66        2.53      3.08 o
  -3  17   9       32.72       30.37      4.36 o
  -2  17   9        5.30        4.99      2.64 o
  -1  17   9      121.21      145.86      5.14 o
   0  17   9      156.84      186.53      8.07 o
  -4  18   9      174.48      189.65      7.85 o
  -3  18   9       50.96       49.30      6.77 o
  -2  18   9      443.97      499.01     10.92 o
  -1  18   9        0.13       -1.17      2.35 o
 -10   0  10       25.64       31.94     13.38 o
  -9   0  10       60.97       62.79     14.64 o
  -8   0  10        1.62      -11.44      6.41 o
  -7   0  10       44.12       46.06     10.84 o
  -6   0  10      147.25      145.91     10.90 o
  -5   0  10       38.48       52.69      6.58 o
  -4   0  10      778.36      686.48     11.73 o
  -3   0  10       30.38       23.27      2.10 o
  -2   0  10      613.00      536.49      9.73 o
  -1   0  10       33.74       42.74      3.10 o
   0   0  10       36.07       41.83      3.18 o
   1   0  10      107.70      107.92      8.24 o
   2   0  10        3.28        5.26      4.71 o
   3   0  10       48.55       49.89      7.54 o
   4   0  10       11.04       10.87      5.87 o
 -10   1  10       26.85       28.91      4.94 o
  -9   1  10        0.93        4.55      6.53 o
  -8   1  10       23.27       26.70      7.40 o
  -7   1  10        0.06        0.17      3.79 o
  -6   1  10        6.55        0.22      2.98 o
  -5   1  10       31.40       35.83      4.07 o
  -4   1  10        0.71       -1.13      1.35 o
  -3   1  10        4.51        3.36      1.06 o
  -2   1  10       88.20       59.84      2.91 o
  -1   1  10       16.51       16.05      1.91 o
   0   1  10       44.25       33.20      2.08 o
   1   1  10        3.87        1.51      2.09 o
   2   1  10        0.31       -0.62      2.24 o
   3   1  10        0.00        2.58      3.26 o
   4   1  10        1.63        7.92      4.92 o
 -10   2  10       16.65       12.56      4.57 o
  -9   2  10       60.33       60.38      5.89 o
  -8   2  10       72.76       84.73      7.15 o
  -7   2  10      224.00      224.16      9.62 o
  -6   2  10      306.46      315.41     10.00 o
  -5   2  10      147.03      139.33      5.96 o
  -4   2  10      442.76      429.76      7.44 o
  -3   2  10       34.71       33.22      1.71 o
  -2   2  10      452.10      436.30      6.00 o
  -1   2  10      139.09      136.03      3.47 o
   0   2  10      169.03      151.03      3.55 o
   1   2  10       58.41       59.29      3.57 o
   2   2  10        5.02        1.76      2.98 o
   3   2  10       23.62       25.82      5.87 o
   4   2  10       43.83       35.86      6.26 o
 -10   3  10        8.87        7.97      4.33 o
  -9   3  10        1.18       -3.45      3.64 o
  -8   3  10       54.24       56.54      6.37 o
  -7   3  10       20.80       16.16      4.81 o
  -6   3  10        3.43        5.23      3.30 o
  -5   3  10       73.22       66.91      6.39 o
  -4   3  10       37.72       39.99      2.57 o
  -3   3  10      124.19      109.69      2.91 o
  -2   3  10      323.03      302.90      4.98 o
  -1   3  10        3.61        3.01      1.40 o
   0   3  10      678.50      632.90      8.29 o
   1   3  10       25.59       25.74      3.05 o
   2   3  10      243.15      240.50      7.21 o
   3   3  10        0.01       -1.33      3.38 o
   4   3  10        2.09       -0.99      5.24 o
 -10   4  10       83.81       85.49     13.35 o
  -9   4  10      452.64      457.39     13.56 o
  -8   4  10        4.97        4.76      3.62 o
  -7   4  10       45.98       47.22      5.27 o
  -6   4  10        1.05        1.48      3.02 o
  -5   4  10        6.79        7.17      3.27 o
  -4   4  10        0.10       -0.91      1.61 o
  -3   4  10       34.36       31.10      1.63 o
  -2   4  10        4.22        0.73      1.28 o
  -1   4  10        5.44        6.12      1.93 o
   0   4  10       56.29       55.77      3.54 o
   1   4  10      120.32      116.35      5.23 o
   2   4  10      369.69      341.66      8.61 o
   3   4  10      113.64      113.40      6.83 o
   4   4  10      185.30      189.15     11.34 o
 -10   5  10      179.52      184.66     14.54 o
  -9   5  10      202.13      202.61      9.81 o
  -8   5  10       74.33       63.72      5.95 o
  -7   5  10      361.39      370.02     10.42 o
  -6   5  10       20.12       15.77      3.88 o
  -5   5  10       29.15       37.45      4.41 o
  -4   5  10      129.98      139.64      4.71 o
  -3   5  10        4.16        2.90      1.20 o
  -2   5  10       96.44       95.90      2.98 o
  -1   5  10      216.95      202.90      4.50 o
   0   5  10        4.95        5.08      1.63 o
   1   5  10      103.88       86.87      6.47 o
   2   5  10        2.75        0.93      2.74 o
   3   5  10       10.32       11.64      3.82 o
   4   5  10       36.72       31.60      6.37 o
 -10   6  10       78.48       75.99      7.31 o
  -9   6  10       37.12       43.39      5.72 o
  -8   6  10      106.58       97.14      8.64 o
  -7   6  10      262.68      265.65      8.95 o
  -6   6  10       24.24       19.77      3.75 o
  -5   6  10      123.42      128.93      7.42 o
  -4   6  10      184.02      183.98      5.09 o
  -3   6  10      109.77      102.91      2.87 o
  -2   6  10        6.38       10.34      1.49 o
  -1   6  10      136.94      144.37      5.69 o
   0   6  10      165.03      163.12      4.17 o
   1   6  10        5.56        4.49      2.76 o
   2   6  10       42.97       44.73      4.04 o
   3   6  10        6.23        3.13      3.08 o
   4   6  10        8.13        9.97      7.85 o
  -9   7  10        3.53        1.12      3.99 o
  -8   7  10      688.68      713.53     17.63 o
  -7   7  10      157.08      155.36      7.65 o
  -6   7  10     1057.68     1012.70     19.40 o
  -5   7  10      742.70      680.96     14.41 o
  -4   7  10       46.11       36.54      2.84 o
  -3   7  10      380.32      393.49      5.88 o
  -2   7  10      300.77      292.87      5.01 o
  -1   7  10        5.96        2.28      1.53 o
   0   7  10      104.00       96.34      3.51 o
   1   7  10       18.83       21.14      2.95 o
   2   7  10        5.84        5.97      2.92 o
   3   7  10        1.97       -0.74      3.03 o
   4   7  10       12.80        9.88      5.61 o
  -9   8  10       13.83       19.86      5.17 o
  -8   8  10      109.46       91.13      6.89 o
  -7   8  10      131.38      125.50      7.12 o
  -6   8  10      131.67      126.11      6.80 o
  -5   8  10        3.91        2.28      2.46 o
  -4   8  10      852.96      810.88     12.35 o
  -3   8  10      186.69      167.16      3.65 o
  -2   8  10      136.44      123.23      3.68 o
  -1   8  10       84.74       74.98      3.33 o
   0   8  10      109.70      120.64      3.87 o
   1   8  10        1.51       -0.46      2.47 o
   2   8  10       84.13       89.60      8.16 o
   3   8  10        0.06        1.94      3.14 o
   4   8  10        4.27       -3.03      4.98 o
  -9   9  10      202.78      224.21     10.65 o
  -8   9  10       31.40       27.22      4.90 o
  -7   9  10       46.22       38.15      4.84 o
  -6   9  10       10.39       16.75      3.76 o
  -5   9  10       32.63       28.74      3.29 o
  -4   9  10       79.14       74.18      3.76 o
  -3   9  10       12.21        7.98      1.78 o
  -2   9  10      435.06      424.44      7.01 o
  -1   9  10       11.80       10.09      2.03 o
   0   9  10       73.32       70.25      3.20 o
   1   9  10        1.01        5.75      3.98 o
   2   9  10       21.69       16.85      3.44 o
   3   9  10        9.58       10.14      3.53 o
  -9  10  10        6.66       -1.96      4.06 o
  -8  10  10       47.25       37.71      5.44 o
  -7  10  10       37.91       34.03      4.60 o
  -6  10  10        4.60       -0.55      3.10 o
  -5  10  10       31.64       26.49      3.42 o
  -4  10  10       21.13       20.75      2.68 o
  -3  10  10        0.04       -0.49      2.26 o
  -2  10  10        7.74        5.65      1.72 o
  -1  10  10       11.70       19.07      2.27 o
   0  10  10       74.33       71.60      3.67 o
   1  10  10       24.08       23.15      3.64 o
   2  10  10        0.87        2.44      3.30 o
   3  10  10        4.62        5.83      3.53 o
  -8  11  10       55.42       59.45      6.27 o
  -7  11  10       29.90       31.55      4.67 o
  -6  11  10      158.97      143.31      7.63 o
  -5  11  10       25.35       33.38      3.73 o
  -4  11  10       45.88       56.27      3.57 o
  -3  11  10       54.07       62.99      3.18 o
  -2  11  10        0.24        1.94      1.69 o
  -1  11  10       62.01       64.81      3.45 o
   0  11  10        4.96        7.53      1.99 o
   1  11  10        0.09        1.37      2.96 o
   2  11  10       10.64        8.88      3.76 o
   3  11  10       43.02       47.55      4.82 o
  -8  12  10       28.90       32.21      6.32 o
  -7  12  10       36.38       45.62      6.01 o
  -6  12  10       10.90       12.52      4.26 o
  -5  12  10        4.51        7.29      3.10 o
  -4  12  10       58.63       46.56      3.70 o
  -3  12  10        0.00        3.91      1.95 o
  -2  12  10       27.48       28.81      2.97 o
  -1  12  10       25.89       33.94      2.79 o
   0  12  10        5.13        4.44      4.80 o
   1  12  10       78.01       85.32      5.76 o
   2  12  10        0.03        2.35      4.55 o
  -8  13  10       13.24        7.96      5.20 o
  -7  13  10        0.17       -3.24      3.86 o
  -6  13  10        2.80        1.68      4.60 o
  -5  13  10        1.69       -0.75      2.74 o
  -4  13  10        7.36        5.74      2.61 o
  -3  13  10        8.71       11.65      3.26 o
  -2  13  10       10.23        9.98      1.99 o
  -1  13  10        2.75        0.64      2.33 o
   0  13  10       10.29        9.96      2.69 o
   1  13  10        0.90        3.07      3.31 o
   2  13  10       13.40       17.69      4.13 o
  -7  14  10        0.26        0.17      4.49 o
  -6  14  10       27.09       31.50      4.62 o
  -5  14  10        0.52       -3.11      2.66 o
  -4  14  10        4.16       11.50      2.95 o
  -3  14  10        1.18       -0.75      3.03 o
  -2  14  10        0.01        1.42      1.83 o
  -1  14  10       25.72       34.35      2.93 o
   0  14  10        0.03        1.28      3.06 o
   1  14  10       43.38       43.88      5.37 o
  -6  15  10        3.72        6.60      3.64 o
  -5  15  10       20.14       24.26      3.62 o
  -4  15  10       18.03       15.65      3.41 o
  -3  15  10        8.49        3.29      3.35 o
  -2  15  10       22.00       19.66      4.96 o
  -1  15  10        1.18        1.00      2.16 o
   0  15  10       34.72       27.09      4.09 o
   1  15  10        0.18       -2.00      3.45 o
  -6  16  10        3.89        5.75      3.89 o
  -5  16  10        0.05       -0.89      3.05 o
  -4  16  10        1.25        4.81      3.63 o
  -3  16  10       62.71       65.67      5.46 o
  -2  16  10        5.41        6.78      2.47 o
  -1  16  10       96.33       98.14      4.47 o
   0  16  10        0.48       -0.82      3.28 o
  -5  17  10        6.69        6.50      5.45 o
  -4  17  10       23.33       18.32      4.26 o
  -3  17  10       34.49       34.21      5.69 o
  -2  17  10       50.63       59.06      3.78 o
  -1  17  10       32.87       38.45      3.29 o
 -10   1  11       64.27       67.82      6.89 o
  -9   1  11        2.66       -5.64      4.04 o
  -8   1  11      173.39      158.34     13.95 o
  -7   1  11       56.24       60.41      5.56 o
  -6   1  11      101.57      108.70      6.71 o
  -5   1  11      392.85      399.16      9.89 o
  -4   1  11       33.95       11.98      2.13 o
  -3   1  11      437.83      468.77      6.31 o
  -2   1  11      618.12      475.62      7.16 o
  -1   1  11      125.58      127.56      3.72 o
   0   1  11      829.26      740.13     11.00 o
   1   1  11       18.96       18.09      2.85 o
   2   1  11      433.95      433.27     10.59 o
   3   1  11        0.99        1.22      2.71 o
   4   1  11      158.15      138.26      8.73 o
 -10   2  11       20.41       16.70      5.03 o
  -9   2  11        0.46        2.69      4.48 o
  -8   2  11        6.46        9.13      4.28 o
  -7   2  11       81.59       77.98      7.76 o
  -6   2  11      211.86      176.59      8.19 o
  -5   2  11       22.43       29.57      3.53 o
  -4   2  11      578.07      492.50      7.67 o
  -3   2  11       48.27       48.46      2.09 o
  -2   2  11      296.09      259.91      4.96 o
  -1   2  11       79.20       86.33      3.38 o
   0   2  11        0.88        3.52      1.64 o
   1   2  11       28.78       27.48      3.16 o
   2   2  11       39.68       26.63      3.26 o
   3   2  11       56.47       55.94      4.24 o
   4   2  11       25.52       28.38      5.23 o
 -10   3  11        8.81       11.61      4.79 o
  -9   3  11      177.22      173.45     10.41 o
  -8   3  11        2.82        3.13      4.04 o
  -7   3  11      108.63      115.50      7.30 o
  -6   3  11       13.79       10.91      3.83 o
  -5   3  11       12.10       11.71      3.92 o
  -4   3  11       45.81       40.26      2.49 o
  -3   3  11       19.94       21.10      1.68 o
  -2   3  11       33.38       34.75      2.20 o
  -1   3  11       27.17       28.94      2.18 o
   0   3  11       63.28       60.82      2.86 o
   1   3  11       13.64       11.24      2.71 o
   2   3  11      125.74      121.84      8.46 o
   3   3  11       61.11       62.38      4.89 o
   4   3  11       84.70       83.76      8.43 o
 -10   4  11       56.50       61.11      6.75 o
  -9   4  11       22.47       12.48      4.40 o
  -8   4  11        5.71        3.82      5.62 o
  -7   4  11       88.28       80.89      6.38 o
  -6   4  11      172.31      168.58      9.16 o
  -5   4  11       43.41       47.53      3.88 o
  -4   4  11      376.20      348.53      7.44 o
  -3   4  11       39.58       41.51      2.08 o
  -2   4  11      126.66      122.79      4.31 o
  -1   4  11      191.83      191.01      5.36 o
   0   4  11        1.47       -0.03      1.54 o
   1   4  11      193.25      206.21      6.30 o
   2   4  11       27.63       19.21      3.42 o
   3   4  11        9.23        4.42      3.32 o
   4   4  11       88.92       82.71      8.94 o
 -10   5  11        2.33       -0.12      4.09 o
  -9   5  11       30.39       41.19      5.64 o
  -8   5  11      412.47      420.77     14.79 o
  -7   5  11       90.80       80.93      5.89 o
  -6   5  11      571.12      557.06     14.44 o
  -5   5  11       39.31       37.37      3.74 o
  -4   5  11       11.73       10.01      2.33 o
  -3   5  11       24.63       21.91      1.73 o
  -2   5  11      167.48      158.03      4.15 o
  -1   5  11       61.03       65.07      2.95 o
   0   5  11      112.98      102.93      3.43 o
   1   5  11        0.14       -1.55      2.48 o
   2   5  11       13.82       14.74      3.29 o
   3   5  11       14.05       12.78      3.95 o
  -9   6  11       32.07       23.21      5.08 o
  -8   6  11      199.71      211.98      9.13 o
  -7   6  11      158.43      163.48      8.04 o
  -6   6  11      145.14      129.00      6.99 o
  -5   6  11      435.61      431.14     11.01 o
  -4   6  11      806.47      763.58     12.50 o
  -3   6  11      328.22      328.25      5.08 o
  -2   6  11      247.66      229.36      5.42 o
  -1   6  11       30.57       37.54      2.45 o
   0   6  11        1.12        0.28      1.61 o
   1   6  11        1.25       -1.38      4.12 o
   2   6  11        0.32       -1.06      2.90 o
   3   6  11        0.31        2.51      3.24 o
  -9   7  11        4.48        3.67      4.06 o
  -8   7  11      238.73      248.01     11.84 o
  -7   7  11        4.87        4.36      3.63 o
  -6   7  11      502.16      482.41     13.03 o
  -5   7  11       10.94        6.13      2.31 o
  -4   7  11       29.05       31.34      3.15 o
  -3   7  11       64.54       58.79      2.34 o
  -2   7  11       90.13       90.99      3.42 o
  -1   7  11       61.40       54.92      2.84 o
   0   7  11       31.61       28.64      2.41 o
   1   7  11        7.00        8.55      3.76 o
   2   7  11        4.52        3.36      3.01 o
   3   7  11        0.68        5.30      3.37 o
  -9   8  11       13.32       11.21      4.58 o
  -8   8  11       45.99       43.69      5.14 o
  -7   8  11      175.09      169.73      8.40 o
  -6   8  11        3.98       -3.01      3.42 o
  -5   8  11      219.39      220.03      6.10 o
  -4   8  11       14.50       18.98      2.63 o
  -3   8  11       94.30      101.07      3.19 o
  -2   8  11        7.66        5.70      1.85 o
  -1   8  11       45.19       51.16      2.82 o
   0   8  11       25.46       30.15      2.81 o
   1   8  11       13.08       12.60      3.67 o
   2   8  11        0.00       -3.87      3.04 o
   3   8  11        3.20        7.08      3.59 o
  -9   9  11       50.74       53.53      6.39 o
  -8   9  11      279.52      307.67     11.86 o
  -7   9  11       33.51       22.60      5.50 o
  -6   9  11       88.79       91.55      6.24 o
  -5   9  11       40.52       40.35      3.26 o
  -4   9  11       51.90       49.69      3.42 o
  -3   9  11       99.06       85.57      3.27 o
  -2   9  11       21.46       25.58      2.42 o
  -1   9  11       36.72       38.44      2.81 o
   0   9  11        5.37        2.84      2.24 o
   1   9  11       42.56       44.30      4.89 o
   2   9  11       14.30       22.10      4.06 o
   3   9  11       45.04       44.70      5.65 o
  -8  10  11       21.99       31.61      5.48 o
  -7  10  11        0.09        1.67      3.50 o
  -6  10  11       39.95       44.70      4.95 o
  -5  10  11        2.18       -0.31      2.33 o
  -4  10  11       16.77       12.48      2.59 o
  -3  10  11       29.48       28.43      2.83 o
  -2  10  11       34.50       32.87      3.20 o
  -1  10  11        5.00        5.37      2.08 o
   0  10  11       38.97       41.01      3.41 o
   1  10  11       20.92       16.05      3.97 o
   2  10  11       11.74       10.91      6.17 o
  -8  11  11       40.43       41.09      5.98 o
  -7  11  11       21.15       21.04      4.57 o
  -6  11  11       96.96      102.63      6.66 o
  -5  11  11        6.80       10.20      2.65 o
  -4  11  11       40.19       42.30      3.77 o
  -3  11  11        0.11        0.03      2.11 o
  -2  11  11        1.16        2.34      1.90 o
  -1  11  11       74.27       79.41      4.11 o
   0  11  11        4.14        4.74      2.38 o
   1  11  11       18.22       18.11      3.90 o
   2  11  11       30.87       38.45      7.12 o
  -8  12  11        8.33        5.78      5.37 o
  -7  12  11       22.93       31.43      4.95 o
  -6  12  11        8.16        0.04      3.42 o
  -5  12  11        0.85       -2.10      2.60 o
  -4  12  11       74.75       77.08      4.54 o
  -3  12  11       94.26      104.15      5.85 o
  -2  12  11       21.50       19.39      3.81 o
  -1  12  11       60.20       65.21      3.63 o
   0  12  11        1.52        2.60      4.24 o
   1  12  11        3.60        2.37      3.55 o
   2  12  11        8.72       13.74      4.63 o
  -7  13  11        6.03        6.16      4.82 o
  -6  13  11       13.41       14.82      3.90 o
  -5  13  11       71.15       83.08      4.99 o
  -4  13  11       16.16       24.88      3.59 o
  -3  13  11       17.01       24.48      3.78 o
  -2  13  11      120.41      152.94      4.87 o
  -1  13  11       45.26       46.06      3.20 o
   0  13  11       75.33       94.90      6.05 o
   1  13  11       98.49      107.67      6.66 o
  -7  14  11        1.92        2.50      4.49 o
  -6  14  11       45.52       47.30      5.54 o
  -5  14  11        0.53        0.78      2.83 o
  -4  14  11      125.31      149.16      8.77 o
  -3  14  11        4.56        6.80      4.07 o
  -2  14  11       11.51       13.70      2.51 o
  -1  14  11        0.00       -1.44      2.24 o
   0  14  11        1.05       -2.56      5.39 o
   1  14  11       23.50       29.88      4.65 o
  -6  15  11       22.89       30.09      4.00 o
  -5  15  11       18.16       17.80      3.52 o
  -4  15  11        3.79        3.22      3.51 o
  -3  15  11       15.86       15.27      4.84 o
  -2  15  11        7.81        3.56      2.30 o
  -1  15  11        6.36        8.36      2.58 o
   0  15  11       35.62       43.83      4.91 o
  -5  16  11        1.35        1.75      3.29 o
  -4  16  11       38.17       45.37      6.31 o
  -3  16  11        2.81        5.99      3.01 o
  -2  16  11      144.60      164.30      6.13 o
  -1  16  11        0.67       -4.14      3.46 o
 -10   0  12        0.04       -1.14      5.31 o
  -9   0  12       94.19       87.04     16.73 o
  -8   0  12      190.18      186.50     21.45 o
  -7   0  12       22.49        4.43      8.50 o
  -6   0  12     1142.98      993.27     25.84 o
  -5   0  12       62.26       52.76      4.34 o
  -4   0  12     1026.55      755.60     15.50 o
  -3   0  12      392.27      288.17      6.86 o
  -2   0  12      132.69       83.62      7.96 o
  -1   0  12      535.55      487.49     11.79 o
   0   0  12       14.32        8.45      2.56 o
   1   0  12      149.28      152.31      8.98 o
   2   0  12       78.88       84.29      8.58 o
   3   0  12        0.52        0.78      3.99 o
 -10   1  12       12.37       10.94      5.46 o
  -9   1  12        5.43        7.36      4.87 o
  -8   1  12      122.20      119.34     11.38 o
  -7   1  12        1.27        0.53      3.67 o
  -6   1  12       33.46       24.95      4.52 o
  -5   1  12      129.05      109.17      3.84 o
  -4   1  12       76.64       68.56      3.29 o
  -3   1  12      119.17      121.93      3.79 o
  -2   1  12       55.51       37.76      2.34 o
  -1   1  12        2.59       -0.60      1.65 o
   0   1  12       30.93       34.12      2.93 o
   1   1  12       91.38       83.09      4.69 o
   2   1  12       64.03       61.28      6.32 o
   3   1  12       42.33       35.85      4.09 o
 -10   2  12       53.46       54.10      6.64 o
  -9   2  12       70.67       85.26      8.22 o
  -8   2  12      218.16      200.23     10.86 o
  -7   2  12      304.89      302.96     14.08 o
  -6   2  12      254.09      236.30      9.44 o
  -5   2  12      174.40      158.46      4.38 o
  -4   2  12      470.58      405.27      7.69 o
  -3   2  12        1.11       -0.29      1.29 o
  -2   2  12      765.43      656.37      9.71 o
  -1   2  12        2.45        4.38      1.89 o
   0   2  12      408.52      345.67      7.72 o
   1   2  12       12.38        9.67      2.85 o
   2   2  12       32.77       30.26      5.00 o
   3   2  12       49.18       47.76      4.27 o
 -10   3  12      138.10      136.88      9.20 o
  -9   3  12      110.05      129.13      8.50 o
  -8   3  12      139.72      135.40      8.37 o
  -7   3  12       24.69       23.02      4.63 o
  -6   3  12       83.19       60.50      9.13 o
  -5   3  12       15.65       15.11      3.11 o
  -4   3  12       60.39       38.85      3.64 o
  -3   3  12        2.76        2.41      1.37 o
  -2   3  12        3.99        3.35      1.64 o
  -1   3  12        5.07        4.61      2.27 o
   0   3  12       25.24       19.78      2.11 o
   1   3  12        0.29        0.32      3.21 o
   2   3  12       59.79       58.31      4.35 o
   3   3  12        2.12        0.73      3.00 o
  -9   4  12       46.65       49.57      6.16 o
  -8   4  12      144.31      151.90      8.81 o
  -7   4  12        4.80        5.43      3.89 o
  -6   4  12      225.64      221.41      9.57 o
  -5   4  12        0.19       -0.96      2.19 o
  -4   4  12      239.10      235.50      5.62 o
  -3   4  12        0.94       -1.32      1.35 o
  -2   4  12      126.51      121.89      3.80 o
  -1   4  12       21.65       24.18      2.28 o
   0   4  12       23.24       23.88      2.91 o
   1   4  12        3.69        3.36      2.79 o
   2   4  12        0.00       -0.57      2.76 o
   3   4  12       28.91       28.86      4.03 o
  -9   5  12       67.84       77.62      9.04 o
  -8   5  12       48.82       45.51      5.33 o
  -7   5  12       17.40       17.18      4.07 o
  -6   5  12       22.79       22.05      4.71 o
  -5   5  12        0.58        1.33      2.34 o
  -4   5  12        1.57        2.53      2.37 o
  -3   5  12       18.48       19.59      1.84 o
  -2   5  12       33.93       46.30      2.68 o
  -1   5  12        0.00       -1.04      1.59 o
   0   5  12       68.81       87.74      7.55 o
   1   5  12       65.92       72.50      5.11 o
   2   5  12       43.03       53.69      6.46 o
   3   5  12       26.53       27.25      3.79 o
  -9   6  12        2.13        1.02      3.97 o
  -8   6  12       39.13       44.51      5.32 o
  -7   6  12        2.07        5.95      3.68 o
  -6   6  12        7.61        4.19      3.43 o
  -5   6  12       11.89       14.93      3.57 o
  -4   6  12       14.47       12.49      2.23 o
  -3   6  12        5.10        2.05      1.55 o
  -2   6  12       13.52       13.43      2.75 o
  -1   6  12       19.26       19.58      2.17 o
   0   6  12        0.62        0.06      1.95 o
   1   6  12        2.89        3.85      2.96 o
   2   6  12        1.34        3.85      3.51 o
  -9   7  12       11.09       11.23      4.65 o
  -8   7  12        2.05        3.44      3.75 o
  -7   7  12       24.20       15.46      4.03 o
  -6   7  12        1.11        2.13      3.32 o
  -5   7  12        2.89        4.42      2.37 o
  -4   7  12        0.45       -3.33      2.05 o
  -3   7  12       20.40       20.54      2.13 o
  -2   7  12       53.28       61.50      3.25 o
  -1   7  12       14.26       17.72      2.78 o
   0   7  12       61.54       54.27      5.46 o
   1   7  12        2.03        1.07      2.89 o
   2   7  12        0.72        0.01      3.45 o
  -9   8  12       40.85       34.89      5.94 o
  -8   8  12       33.11       34.99      5.03 o
  -7   8  12       15.42        7.26      3.74 o
  -6   8  12        0.39        5.71      3.46 o
  -5   8  12        0.26        3.78      2.47 o
  -4   8  12       14.89       14.41      2.56 o
  -3   8  12        0.03       -1.63      1.64 o
  -2   8  12        7.53        7.79      2.05 o
  -1   8  12        0.30        0.72      1.79 o
   0   8  12       44.39       47.37      4.46 o
   1   8  12       10.56       10.84      4.54 o
   2   8  12       52.36       56.52      5.92 o
  -8   9  12       29.48       35.03      5.21 o
  -7   9  12       52.35       55.34      5.60 o
  -6   9  12       21.21       23.25      4.24 o
  -5   9  12       73.46       67.90      4.06 o
  -4   9  12       11.91       10.71      2.78 o
  -3   9  12       75.51       71.55      3.91 o
  -2   9  12       61.86       66.24      3.46 o
  -1   9  12       74.20       77.21      3.72 o
   0   9  12       12.18       10.92      2.97 o
   1   9  12       13.30        4.29      3.96 o
   2   9  12       75.08       64.04      6.60 o
  -8  10  12        0.50       -2.00      3.87 o
  -7  10  12       35.99       33.63      5.85 o
  -6  10  12        5.68        1.90      3.57 o
  -5  10  12       38.29       38.45      3.46 o
  -4  10  12       10.00       13.55      2.69 o
  -3  10  12        9.77        9.39      2.18 o
  -2  10  12       47.03       55.46      3.59 o
  -1  10  12        6.56        5.32      2.14 o
   0  10  12      156.68      164.08      8.88 o
   1  10  12       48.19       46.65      6.54 o
  -8  11  12        0.01       -0.09      4.16 o
  -7  11  12      155.16      179.07      9.10 o
  -6  11  12        3.05        5.92      3.21 o
  -5  11  12      319.99      363.53      8.28 o
  -4  11  12        2.40        4.30      3.08 o
  -3  11  12      295.96      323.19      6.97 o
  -2  11  12        0.28       -3.57      2.44 o
  -1  11  12       28.80       30.55      2.85 o
   0  11  12        3.38       -1.31      4.62 o
   1  11  12       30.55       26.88      4.72 o
  -7  12  12        4.41        8.84      4.24 o
  -6  12  12        8.85       14.22      3.55 o
  -5  12  12       41.80       49.87      4.47 o
  -4  12  12        1.29        1.90      3.75 o
  -3  12  12      301.27      336.46      8.47 o
  -2  12  12        7.37       15.57      2.55 o
  -1  12  12      630.24      683.45     11.38 o
   0  12  12       87.68      105.57      6.41 o
   1  12  12      322.70      320.57     19.34 o
  -7  13  12       72.42       79.48      7.84 o
  -6  13  12        0.62        2.54      3.03 o
  -5  13  12       45.47       58.28      4.51 o
  -4  13  12        0.32       -0.86      3.15 o
  -3  13  12        0.18       -2.22      2.58 o
  -2  13  12       52.24       59.04      3.59 o
  -1  13  12        1.75        0.21      2.26 o
   0  13  12      124.94      127.56      7.22 o
  -6  14  12        5.77        6.47      3.37 o
  -5  14  12      227.00      246.91      8.71 o
  -4  14  12       90.14      108.05      6.72 o
  -3  14  12      427.95      474.00     11.50 o
  -2  14  12      204.03      230.09      6.14 o
  -1  14  12      233.04      256.04      7.57 o
  -5  15  12       18.93       20.80      4.41 o
  -4  15  12      114.26      124.04      9.06 o
  -3  15  12       11.03       16.32      3.31 o
  -2  15  12       64.71       62.84      4.36 o
  -9   1  13        0.14       -4.62      4.69 o
  -8   1  13      195.17      176.59     11.34 o
  -7   1  13        5.19       16.37      5.26 o
  -6   1  13        4.98        1.49      3.09 o
  -5   1  13        0.84        0.01      1.98 o
  -4   1  13       77.89       75.02      3.58 o
  -3   1  13        8.57        3.89      1.62 o
  -2   1  13       77.31       71.39      3.36 o
  -1   1  13        0.01        0.16      1.72 o
   0   1  13       13.41        8.03      3.04 o
   1   1  13        0.57        1.54      2.94 o
   2   1  13        0.69       -3.88      3.00 o
  -9   2  13        0.75       -1.51      4.54 o
  -8   2  13       98.15       84.90      8.48 o
  -7   2  13       22.42       26.40      4.84 o
  -6   2  13      234.36      210.68      9.62 o
  -5   2  13       35.94       40.87      3.68 o
  -4   2  13       35.23       34.50      2.82 o
  -3   2  13        0.29       -1.43      1.51 o
  -2   2  13       31.34       34.12      2.52 o
  -1   2  13        4.18        2.37      1.74 o
   0   2  13       35.15       26.89      3.93 o
   1   2  13       16.40       13.22      3.50 o
   2   2  13        2.36       -1.43      3.97 o
  -9   3  13       22.85        8.21      5.23 o
  -8   3  13        0.03        1.18      4.46 o
  -7   3  13        3.88        3.41      3.91 o
  -6   3  13       36.61       34.45      8.13 o
  -5   3  13       28.59       27.75      2.82 o
  -4   3  13      110.86       97.81      4.08 o
  -3   3  13       18.54       19.83      2.00 o
  -2   3  13       10.29        6.42      1.96 o
  -1   3  13       27.64       28.91      2.54 o
   0   3  13       33.47       41.86      4.21 o
   1   3  13       35.73       32.63      4.17 o
   2   3  13       28.63       23.68      4.10 o
  -9   4  13        3.37        4.04      4.41 o
  -8   4  13        0.51       -3.93      3.68 o
  -7   4  13       25.30       25.54      6.36 o
  -6   4  13        6.37        6.11      3.82 o
  -5   4  13        0.00        3.36      2.19 o
  -4   4  13        1.97        0.47      2.30 o
  -3   4  13       78.82       87.22      3.30 o
  -2   4  13       58.64       60.37      3.10 o
  -1   4  13       56.03       58.01      3.17 o
   0   4  13       28.89       27.42      3.71 o
   1   4  13        1.92       -2.12      3.66 o
   2   4  13       17.19       19.01      3.97 o
  -9   5  13        6.61        5.62      4.51 o
  -8   5  13       10.86        9.75      4.02 o
  -7   5  13       12.37       15.23      4.59 o
  -6   5  13        0.35       -2.34      3.63 o
  -5   5  13       66.36       66.24      3.99 o
  -4   5  13       46.66       50.75      3.77 o
  -3   5  13       21.48       29.18      2.43 o
  -2   5  13       63.50       78.94      3.45 o
  -1   5  13        5.95        4.75      1.94 o
   0   5  13        4.03        5.23      3.04 o
   1   5  13       15.81       12.31      3.61 o
   2   5  13       88.95       91.79      8.11 o
  -9   6  13       33.82       27.81      5.64 o
  -8   6  13        8.52       11.38      4.20 o
  -7   6  13       20.48       19.02      4.27 o
  -6   6  13       37.18       37.79      4.74 o
  -5   6  13        0.02        3.46      2.44 o
  -4   6  13       26.86       28.60      3.06 o
  -3   6  13       14.69       18.19      2.16 o
  -2   6  13       41.81       45.54      4.75 o
  -1   6  13       15.50       14.93      2.25 o
   0   6  13      230.45      258.97      8.53 o
   1   6  13       12.16       11.12      3.55 o
   2   6  13       75.76       70.20      6.62 o
  -9   7  13       10.20       -0.22      4.43 o
  -8   7  13        1.75        2.09      3.92 o
  -7   7  13        7.68        5.52      3.66 o
  -6   7  13        0.15       -2.03      3.30 o
  -5   7  13        0.56       -3.40      2.34 o
  -4   7  13       25.57       21.36      2.62 o
  -3   7  13        0.09       -2.18      1.71 o
  -2   7  13       61.03       72.67      3.65 o
  -1   7  13        2.71        2.61      2.45 o
   0   7  13        0.76       -0.96      2.94 o
   1   7  13        4.96        2.29      3.23 o
  -8   8  13       15.27       12.70      4.46 o
  -7   8  13       35.57       29.94      4.82 o
  -6   8  13       12.27        5.84      3.20 o
  -5   8  13        0.01       -3.71      2.38 o
  -4   8  13        4.01       -0.06      2.30 o
  -3   8  13       26.26       27.30      2.92 o
  -2   8  13        5.28        4.21      2.09 o
  -1   8  13       22.85       22.07      2.60 o
   0   8  13       18.40       12.86      3.40 o
   1   8  13        1.93        2.27      3.32 o
  -8   9  13        4.52        7.35      4.21 o
  -7   9  13       72.59       75.79      6.46 o
  -6   9  13       49.51       49.14      4.44 o
  -5   9  13       64.23       66.78      4.16 o
  -4   9  13       32.01       31.40      3.53 o
  -3   9  13        0.76       -1.75      2.07 o
  -2   9  13        8.02        5.15      2.14 o
  -1   9  13       10.76        7.74      3.10 o
   0   9  13        0.63       -1.91      2.92 o
   1   9  13       13.65       10.62      3.73 o
  -8  10  13       31.99       32.68      5.19 o
  -7  10  13        9.47        6.45      4.07 o
  -6  10  13        2.87        1.65      3.06 o
  -5  10  13       47.34       53.30      4.94 o
  -4  10  13       31.65       30.27      3.61 o
  -3  10  13       13.81        8.49      2.58 o
  -2  10  13        0.12        0.94      2.15 o
  -1  10  13        5.71        3.62      2.67 o
   0  10  13       18.43       14.17      4.64 o
  -7  11  13       10.93        8.15      4.80 o
  -6  11  13        2.88        0.92      3.93 o
  -5  11  13        9.89        9.42      2.92 o
  -4  11  13       75.40       79.39      4.84 o
  -3  11  13       45.42       53.70      4.73 o
  -2  11  13      160.60      182.84      6.01 o
  -1  11  13        7.05        5.37      2.34 o
   0  11  13       21.57       28.96      4.83 o
  -7  12  13       67.93       71.17     10.13 o
  -6  12  13       50.59       56.78      4.37 o
  -5  12  13        1.88        1.37      3.12 o
  -4  12  13       53.16       57.60      7.21 o
  -3  12  13       24.06       22.35      4.52 o
  -2  12  13        2.95        2.98      2.34 o
  -1  12  13        0.04        2.43      2.71 o
  -6  13  13       65.51       67.01      5.06 o
  -5  13  13      238.65      241.94      9.34 o
  -4  13  13        2.46        1.04      2.92 o
  -3  13  13       18.94       13.29      3.61 o
  -2  13  13        0.24        1.94      2.37 o
  -1  13  13       53.11       63.35      5.39 o
  -5  14  13        5.36        5.17      4.68 o
  -4  14  13        5.34       10.30      3.39 o
  -3  14  13       88.14      118.73      9.04 o
  -2  14  13        1.46        0.43      2.98 o
  -9   0  14        0.42        1.18      8.60 o
  -8   0  14       65.37       65.23      9.17 o
  -7   0  14        1.34        0.92      5.60 o
  -6   0  14       75.97       59.36      8.59 o
  -5   0  14       83.83       67.66      5.27 o
  -4   0  14        0.15       -0.94      3.44 o
  -3   0  14      165.35      151.26      7.41 o
  -2   0  14        7.72        6.51      2.85 o
  -1   0  14       44.95       52.73      4.47 o
   0   0  14       10.16       13.72      5.00 o
   1   0  14        1.46        4.69      4.48 o
  -9   1  14        3.33       -4.03      3.99 o
  -8   1  14       35.09       34.71      5.42 o
  -7   1  14       20.72       21.29      4.73 o
  -6   1  14        1.82        8.58      3.58 o
  -5   1  14       33.03       28.19      2.89 o
  -4   1  14       16.12       10.13      2.50 o
  -3   1  14        0.25       -1.31      1.63 o
  -2   1  14        2.59        4.77      2.01 o
  -1   1  14       23.80       19.14      2.38 o
   0   1  14        3.03        4.90      3.03 o
   1   1  14       10.85       11.50      3.73 o
  -9   2  14       49.74       57.74      7.72 o
  -8   2  14        3.75        4.78      5.21 o
  -7   2  14       55.63       48.60      5.93 o
  -6   2  14       10.16        4.69      3.43 o
  -5   2  14       14.91       11.07      2.67 o
  -4   2  14        5.48        1.75      2.34 o
  -3   2  14        3.10        5.55      1.85 o
  -2   2  14        3.33        1.75      1.97 o
  -1   2  14        1.78       -1.74      1.86 o
   0   2  14        5.81        5.42      3.15 o
   1   2  14        2.21       -2.76      3.05 o
  -9   3  14       20.63       18.63      7.81 o
  -8   3  14       62.22       80.34      8.56 o
  -7   3  14        5.09       12.85      4.51 o
  -6   3  14       14.02       19.94      3.71 o
  -5   3  14        0.45        2.23      2.47 o
  -4   3  14        4.60        1.51      2.66 o
  -3   3  14       19.25       15.25      2.10 o
  -2   3  14        2.58        0.86      2.17 o
  -1   3  14       52.29       51.97      3.15 o
   0   3  14       19.12       11.62      6.46 o
   1   3  14        5.03       -2.44      3.13 o
  -9   4  14        4.69        6.42      4.81 o
  -8   4  14      100.37      100.59      7.96 o
  -7   4  14        1.45        4.20      4.28 o
  -6   4  14      154.76      160.32      6.14 o
  -5   4  14       28.09       32.93      3.45 o
  -4   4  14       18.82       25.12      3.61 o
  -3   4  14       63.91       67.50      3.42 o
  -2   4  14       97.38       90.36      3.98 o
  -1   4  14        3.62        6.21      2.11 o
   0   4  14      352.37      376.97     10.65 o
   1   4  14       86.63       84.84      6.01 o
  -9   5  14        1.31       -4.87      5.86 o
  -8   5  14       34.20       30.86      5.26 o
  -7   5  14       27.35       38.15      5.65 o
  -6   5  14      179.94      199.30      6.81 o
  -5   5  14       53.75       61.93      4.25 o
  -4   5  14      434.85      485.30     11.81 o
  -3   5  14        9.00       11.39      2.11 o
  -2   5  14      521.40      592.41     10.07 o
  -1   5  14       95.91      117.00      4.73 o
   0   5  14      268.45      294.31      9.32 o
   1   5  14        4.95        1.54      3.31 o
  -8   6  14       13.41       15.06      4.72 o
  -7   6  14       20.05       14.27      4.36 o
  -6   6  14       20.22       23.56      3.82 o
  -5   6  14       22.27       30.05      3.00 o
  -4   6  14        0.17        0.75      2.93 o
  -3   6  14      104.08      125.39      7.11 o
  -2   6  14       46.71       43.42      3.19 o
  -1   6  14       11.54       12.12      2.31 o
   0   6  14       36.28       38.77      4.49 o
   1   6  14        4.55        7.31      3.56 o
  -8   7  14        9.05       16.93      4.78 o
  -7   7  14       24.43       30.85      5.10 o
  -6   7  14      251.71      275.20      7.50 o
  -5   7  14       44.49       51.73      3.54 o
  -4   7  14      952.29      997.56     19.61 o
  -3   7  14        1.02       -1.04      2.38 o
  -2   7  14      782.35      857.84     13.33 o
  -1   7  14        7.69        5.99      2.38 o
   0   7  14      166.26      188.30      7.93 o
  -8   8  14       53.47       59.36      6.13 o
  -7   8  14       15.57       13.19      4.45 o
  -6   8  14      316.17      331.98      8.36 o
  -5   8  14        8.34       10.24      2.63 o
  -4   8  14       79.76       78.58      5.52 o
  -3   8  14        7.17        7.55      2.51 o
  -2   8  14      119.70      129.59      4.79 o
  -1   8  14       12.34       15.22      2.56 o
   0   8  14      202.49      237.58      8.74 o
  -7   9  14       34.25       28.82      5.16 o
  -6   9  14       89.96       94.26      5.06 o
  -5   9  14        9.42       12.08      3.03 o
  -4   9  14       23.07       16.37      3.74 o
  -3   9  14        0.18       -3.07      2.85 o
  -2   9  14        2.08        3.72      2.27 o
  -1   9  14       32.84       38.05      4.32 o
   0   9  14      192.11      191.72      9.24 o
  -7  10  14       15.73       13.95      4.59 o
  -6  10  14       80.70       74.58      4.71 o
  -5  10  14       11.97        9.88      3.19 o
  -4  10  14       17.98       14.58      3.79 o
  -3  10  14       11.53        9.21      3.43 o
  -2  10  14       49.12       45.63      3.40 o
  -1  10  14       18.52       22.29      3.40 o
  -6  11  14        7.48        6.12      3.07 o
  -5  11  14       45.64       36.86      4.08 o
  -4  11  14       38.88       35.00      4.49 o
  -3  11  14        2.98        2.17      3.21 o
  -2  11  14       36.60       37.99      3.96 o
  -1  11  14       57.05       63.03      6.07 o
  -6  12  14       19.55       29.07      4.61 o
  -5  12  14      148.70      161.06      6.95 o
  -4  12  14        0.00       -1.89      3.38 o
  -3  12  14      295.42      330.82     10.34 o
  -2  12  14       22.01       24.86      2.99 o
  -8   1  15        6.86       -5.88      4.27 o
  -7   1  15        6.77        1.32      4.41 o
  -6   1  15        6.13        6.86      2.73 o
  -5   1  15       10.11       10.24      2.80 o
  -4   1  15        3.85        2.33      2.47 o
  -3   1  15        4.63        2.03      1.90 o
  -2   1  15       35.79       40.78      3.10 o
  -1   1  15       17.57       20.83      2.93 o
   0   1  15       59.38       66.28      7.32 o
  -8   2  15        7.04        7.18      4.62 o
  -7   2  15        8.00        9.24      4.74 o
  -6   2  15        0.63       -1.61      2.55 o
  -5   2  15        2.00        3.80      2.55 o
  -4   2  15        2.50       -4.24      2.44 o
  -3   2  15        0.00        0.90      1.84 o
  -2   2  15        2.02       -0.71      2.02 o
  -1   2  15        5.86        3.94      2.13 o
   0   2  15       18.48       14.57      3.78 o
  -8   3  15        0.02        5.58      5.56 o
  -7   3  15        8.87        7.68      4.59 o
  -6   3  15        0.08        3.94      2.66 o
  -5   3  15        1.55        2.39      2.59 o
  -4   3  15        0.75        0.96      3.00 o
  -3   3  15       12.01       12.37      2.17 o
  -2   3  15        0.39       -1.01      2.01 o
  -1   3  15        0.32       -1.60      2.32 o
   0   3  15        0.96       -4.59      3.06 o
  -8   4  15       24.01       15.85      6.30 o
  -7   4  15       26.05       33.70      7.06 o
  -6   4  15        0.50       -0.50      2.73 o
  -5   4  15        0.04       -4.87      2.43 o
  -4   4  15       12.68       13.39      3.44 o
  -3   4  15        4.01        1.56      2.31 o
  -2   4  15       57.75       69.41      3.70 o
  -1   4  15       52.18       63.76      4.56 o
   0   4  15       63.09       63.99      5.36 o
  -8   5  15      121.61      133.08      8.51 o
  -7   5  15       28.79       33.61      6.04 o
  -6   5  15        2.20       -2.56      2.50 o
  -5   5  15        4.62        6.79      3.91 o
  -4   5  15      175.32      184.08      7.53 o
  -3   5  15        4.97        9.37      2.59 o
  -2   5  15      118.22      130.31      5.01 o
  -1   5  15        5.21        9.32      3.33 o
   0   5  15       10.30       12.39      3.63 o
  -8   6  15      366.96      396.06     15.47 o
  -7   6  15       79.83       89.06      7.09 o
  -6   6  15      842.95      944.25     14.04 o
  -5   6  15       78.31       90.15      5.41 o
  -4   6  15      353.50      387.01     16.95 o
  -3   6  15       46.96       60.87      3.93 o
  -2   6  15       15.66       16.05      2.69 o
  -1   6  15       17.62       20.90      3.76 o
  -7   7  15       36.51       43.47      6.53 o
  -6   7  15        9.35        5.09      2.73 o
  -5   7  15       38.97       33.64      4.52 o
  -4   7  15       64.55       70.71      5.39 o
  -3   7  15       20.67       20.25      3.83 o
  -2   7  15       15.06       18.00      2.85 o
  -1   7  15        7.25        3.20      3.59 o
  -7   8  15       51.79       71.60      6.71 o
  -6   8  15       18.47       18.60      3.02 o
  -5   8  15      116.24      121.48     11.20 o
  -4   8  15       95.19      108.77      7.08 o
  -3   8  15      104.38      123.00      6.61 o
  -2   8  15      227.14      269.34      8.25 o
  -1   8  15       49.28       60.64      5.79 o
  -6   9  15       36.90       42.87      3.65 o
  -5   9  15       17.31       15.41      7.36 o
  -4   9  15       32.19       38.12      5.66 o
  -3   9  15       43.49       45.74      4.68 o
  -2   9  15        2.88        0.38      2.48 o
  -6  10  15        0.13       -4.33      2.83 o
  -5  10  15       20.30       20.12      4.30 o
  -4  10  15       14.49       15.82      3.85 o
  -3  10  15       19.53       26.80      4.27 o
  -4  11  15      106.39      112.93      8.49 o
  -8   0  16      128.00      126.94     16.35 o
  -7   0  16        0.23       -4.95      6.14 o
  -6   0  16      162.99      184.89      9.72 o
  -5   0  16      138.69      156.20      8.75 o
  -4   0  16        2.20        0.67      6.86 o
  -3   0  16      298.25      337.74     19.08 o
  -2   0  16       25.33       33.31      4.38 o
  -1   0  16       24.21       27.28      5.95 o
  -8   1  16        0.06       -5.23      4.37 o
  -7   1  16       48.94       57.59      6.72 o
  -6   1  16       67.36       61.09      4.68 o
  -5   1  16       92.92      103.00      5.72 o
  -4   1  16      100.30      107.57      6.14 o
  -3   1  16        2.65        5.72      3.27 o
  -2   1  16        0.15       -2.99      2.21 o
  -1   1  16       91.88      107.81      6.54 o
  -8   2  16        2.76       -7.38      4.35 o
  -7   2  16       85.45      100.43     11.60 o
  -6   2  16       20.47        8.27      3.07 o
  -5   2  16        3.12       -0.67      2.91 o
  -4   2  16      154.94      144.35      7.66 o
  -3   2  16        2.46        2.87      3.44 o
  -2   2  16      167.84      181.54      5.51 o
  -1   2  16        3.39        6.16      3.38 o
  -7   3  16        1.28       -2.56      5.20 o
  -6   3  16        0.45        0.88      2.78 o
  -5   3  16        0.06       -1.73      3.08 o
  -4   3  16        5.24        7.72      4.10 o
  -3   3  16        7.47        4.03      3.05 o
  -2   3  16       73.55       76.70      3.96 o
  -1   3  16        7.01        7.62      5.12 o
  -7   4  16       26.51       25.05      5.09 o
  -6   4  16        0.40        3.43      2.88 o
  -5   4  16       57.25       63.44      5.18 o
  -4   4  16       14.72        7.98      4.17 o
  -3   4  16        0.82        1.27      3.34 o
  -2   4  16       26.10       21.87      2.87 o
  -7   5  16       13.32       16.44      4.89 o
  -6   5  16       17.71       14.74      3.37 o
  -5   5  16       13.71       10.33      3.60 o
  -4   5  16        3.12       -0.50      3.26 o
  -3   5  16       94.28      113.82      6.80 o
  -2   5  16        1.08        1.77      2.90 o
  -7   6  16        1.62        1.34      3.07 o
  -6   6  16        3.64        5.74      3.15 o
  -5   6  16       20.71       24.62      4.18 o
  -4   6  16        2.79        3.41      3.35 o
  -3   6  16        0.65        1.29      3.48 o
  -2   6  16       10.08        7.59      2.89 o
  -6   7  16       24.62       20.22      3.94 o
  -5   7  16       21.39       28.87      4.43 o
  -4   7  16       43.05       48.33      7.29 o
  -3   7  16        0.00       -2.60      3.38 o
  -5   8  16        1.27        1.73      3.55 o
  -4   8  16        4.87        5.90      4.00 o
  -6   1  17      219.01      241.04     10.24 o
  -5   1  17       67.33       71.64      6.02 o
  -4   1  17      540.72      561.44     14.82 o
  -3   1  17      290.48      334.23     10.02 o
  -6   2  17      175.18      189.09      8.20 o
  -5   2  17       63.56       60.99      5.30 o
  -4   2  17       58.13       64.72      5.79 o
  -3   2  17       45.94       43.62      4.77 o
  -6   3  17       11.14       19.00      4.25 o
  -5   3  17       92.86       85.84      5.94 o
  -4   3  17       44.99       45.86      6.72 o
  -5   4  17        1.44       -1.86      4.62 o
  -4   4  17       94.93       94.12      9.44 o
 
